# Supplementary material for: Dynamics of Metal–Metal Bond Dissociation in Pd–Pd and Ni–Ni Complexes: Reorganization and Redistribution Reactions of the Metalloradicals
Source: Angew Chem Int Ed Engl. 2025 Sep 4;64(44):e202514965. doi: 10.1002/anie.202514965 (PMC12559469; doi:10.1002/anie.202514965)
Supplement: Supplementary file 2 — Supporting Information [file ANIE-64-e202514965-s002.zip]

Archive with 2 entries (2 files):
- combined_cif.cif
- anie202514965-supp-0001-SuppMat.pdf
