# Supplementary material for: Dynamics of Metal–Metal Bond Dissociation in Pd–Pd and Ni–Ni Complexes: Reorganization and Redistribution Reactions of the Metalloradicals
Source: Angew Chem Int Ed Engl. 2025 Sep 4;64(44):e202514965. doi: 10.1002/anie.202514965 (PMC12559469; doi:10.1002/anie.202514965)
Supplement: Supplementary file 2 — Supporting Information [file ANIE-64-e202514965-s002.zip › combined_cif.cif]

data_ga_tbr5
_audit_creation_date             2024-05-08
_audit_creation_method           
;
Olex2 1.5
(compiled 2024.02.16 svn.r378c4104 for OlexSys, GUI svn.r6928)
;
_shelx_SHELXL_version_number     2019/3
loop_
_audit_author_name
_audit_author_email
_audit_author_address
'Ballmann, J.' joachim.ballmann@uni-heidelberg.de
;
University Heidelberg
Anorganisch-Chemisches Institut
Im Neuenheimer Feld 276
Heidelberg
D-69120
Germany
;

_audit_contact_author_address    ?
_audit_contact_author_email      ?
_audit_contact_author_phone      ?
_publ_contact_author_id_orcid    ?
_publ_section_references         
;
Dolomanov, O.V., Bourhis, L.J., Gildea, R.J, Howard, J.A.K. & Puschmann, H.
 (2009), J. Appl. Cryst. 42, 339-341.

Sheldrick, G.M. (2015). Acta Cryst. A71, 3-8.

Sheldrick, G.M. (2015). Acta Cryst. C71, 3-8.
;
_chemical_name_systematic        ?
_chemical_name_common            ?
_chemical_formula_moiety         'C30 H47 N P2'
_chemical_formula_sum            'C30 H47 N P2'
_chemical_properties_physical    air-sensitive
_chemical_formula_weight         483.62
_chemical_melting_point          ?
_exptl_crystal_description       irregular
_exptl_crystal_colour            colourless
_diffrn_ambient_temperature      120(1)
_chemical_oxdiff_formula         'C30 H47 N P2 '
_chemical_oxdiff_usercomment     'tbvk14a, irregualr, colourless'
loop_
_atom_type_symbol
_atom_type_description
_atom_type_scat_dispersion_real
_atom_type_scat_dispersion_imag
_atom_type_scat_source
C C 0.0033 0.0016 'International Tables Vol C Tables 4.2.6.8 and 6.1.1.4'
H H 0.0000 0.0000 'International Tables Vol C Tables 4.2.6.8 and 6.1.1.4'
N N 0.0061 0.0033 'International Tables Vol C Tables 4.2.6.8 and 6.1.1.4'
P P 0.1023 0.0942 'International Tables Vol C Tables 4.2.6.8 and 6.1.1.4'

_shelx_space_group_comment       
;
The symmetry employed for this shelxl refinement is uniquely defined
by the following loop, which should always be used as a source of
symmetry information in preference to the above space-group names.
They are only intended as comments.
;
_space_group_crystal_system      triclinic
_space_group_IT_number           2
_space_group_name_H-M_alt        'P -1'
_space_group_name_Hall           '-P 1'
_chemical_absolute_configuration .
loop_
_space_group_symop_operation_xyz
'x, y, z'
'-x, -y, -z'

_cell_length_a                   10.1598(2)
_cell_length_b                   12.5986(2)
_cell_length_c                   12.9739(2)
_cell_angle_alpha                107.9000(10)
_cell_angle_beta                 109.360(2)
_cell_angle_gamma                94.5250(10)
_cell_volume                     1460.37(5)
_cell_formula_units_Z            2
_cell_measurement_reflns_used    13633
_cell_measurement_temperature    120(1)
_cell_measurement_theta_max      33.9070
_cell_measurement_theta_min      2.7010
_shelx_estimated_absorpt_T_max   0.979
_shelx_estimated_absorpt_T_min   0.968
_exptl_absorpt_coefficient_mu    0.166
_exptl_absorpt_correction_T_max  1.000
_exptl_absorpt_correction_T_min  0.663
_exptl_absorpt_correction_type   gaussian
_exptl_absorpt_process_details   
;
CrysAlisPro 1.171.41.102a (Rigaku Oxford Diffraction, 2021)
Numerical absorption correction based on gaussian integration over
a multifaceted crystal model
Empirical absorption correction using spherical harmonics,
implemented in SCALE3 ABSPACK scaling algorithm.
;
_exptl_absorpt_special_details   ?
_exptl_crystal_colour_primary    colourless
_exptl_crystal_density_diffrn    1.100
_exptl_crystal_density_meas      ?
_exptl_crystal_density_method    ?
_exptl_crystal_F_000             528
loop_
_exptl_crystal_face_index_h
_exptl_crystal_face_index_k
_exptl_crystal_face_index_l
_exptl_crystal_face_perp_dist
2 17 -6 0.0690
-4 -17 7 0.0579
-14 6 4 0.0798
14 -3 -5 0.0526
-9 15 -1 0.0804
4 -17 3 0.0534
-5 9 -14 0.0744
4 -6 15 0.0642
-2 15 5 0.0753
6 8 -18 0.0778
0 -16 13 0.0637
-7 14 5 0.0815
-7 -3 18 0.1102
-9 8 -9 0.0589
-1 -16 -2 0.0422

_exptl_crystal_size_max          0.2
_exptl_crystal_size_mid          0.13
_exptl_crystal_size_min          0.13
loop_
_exptl_oxdiff_crystal_face_indexfrac_h
_exptl_oxdiff_crystal_face_indexfrac_k
_exptl_oxdiff_crystal_face_indexfrac_l
_exptl_oxdiff_crystal_face_x
_exptl_oxdiff_crystal_face_y
_exptl_oxdiff_crystal_face_z
1.7581 17.3734 -5.9146 0.0625 0.4071 -0.9113
-3.6927 -16.7162 6.5312 -0.0801 -0.5270 0.8461
-13.8462 5.8810 4.0625 -0.1234 -0.8389 -0.5301
14.2784 -2.7328 -5.1820 0.1358 0.9204 0.3667
-8.8257 14.8033 -0.7042 -0.0501 -0.3514 -0.9349
4.0770 -17.3569 3.4592 -0.0040 -0.0122 0.9999
-4.8538 8.6745 -13.9935 0.7914 -0.3420 -0.5067
4.3801 -5.6863 14.5590 -0.8648 0.3743 0.3347
-1.8105 14.5574 4.9876 -0.5012 0.2194 -0.8370
5.6542 7.6379 -18.0333 0.8900 0.3523 -0.2896
-0.4621 -15.9339 12.6497 -0.5144 -0.2052 0.8326
-7.0657 14.0908 5.2816 -0.4303 -0.1678 -0.8870
-7.2236 -2.5841 17.8020 -0.9300 -0.3674 -0.0091
-9.4460 7.8238 -8.7584 0.5576 -0.6309 -0.5395
-0.8723 -15.6163 -1.5976 0.3532 -0.3956 0.8478

_exptl_transmission_factor_max   ?
_exptl_transmission_factor_min   ?
_diffrn_reflns_av_R_equivalents  0.0535
_diffrn_reflns_av_unetI/netI     0.0499
_diffrn_reflns_Laue_measured_fraction_full 0.999
_diffrn_reflns_Laue_measured_fraction_max 0.951
_diffrn_reflns_limit_h_max       15
_diffrn_reflns_limit_h_min       -15
_diffrn_reflns_limit_k_max       19
_diffrn_reflns_limit_k_min       -19
_diffrn_reflns_limit_l_max       20
_diffrn_reflns_limit_l_min       -20
_diffrn_reflns_number            47670
_diffrn_reflns_point_group_measured_fraction_full 0.999
_diffrn_reflns_point_group_measured_fraction_max 0.951
_diffrn_reflns_theta_full        25.242
_diffrn_reflns_theta_max         34.193
_diffrn_reflns_theta_min         2.490
_diffrn_ambient_environment      N~2~
_diffrn_detector                 'CCD plate'
_diffrn_detector_area_resol_mean 7.9621
_diffrn_detector_type            Eos
_diffrn_measured_fraction_theta_full 0.999
_diffrn_measured_fraction_theta_max 0.951
_diffrn_measurement_details      
;
List of Runs (angles in degrees, time in seconds):

  # Type    Start    End  Width  t~exp~   \w     \q     \k     \f   Frames
#--------------------------------------------------------------------------
  1  \w    -45.00   7.00   0.50   15.00    --  -25.00 -80.00-175.70  104
  2  \w    -41.00  57.00   0.50   15.00    --   31.15 -38.00  90.00  196
  3  \w      1.00 101.00   0.50   15.00    --   31.15  77.00-150.00  200
  4  \w    -38.00  53.00   0.50   15.00    --   31.15 -57.00-120.00  182
  5  \w    -41.00  56.00   0.50   15.00    --   31.15 -38.00   0.00  194
  6  \w    -20.00  73.00   0.50   15.00    --   31.15 -99.00-150.00  186
  7  \w      6.00 103.00   0.50   15.00    --   31.15  38.00 150.00  194
  8  \w     27.00  73.00   0.50   15.00    --   31.15 -99.00  90.00   92
  9  \w      4.00  93.00   0.50   15.00    --   31.15  77.00  30.00  178
 10  \w      2.00  96.00   0.50   15.00    --   31.15  77.00 -60.00  188
 11  \w      6.00  67.00   0.50   15.00    --   31.15  38.00 -60.00  122
 12  \w     16.00  54.00   0.50   15.00    --   31.15  38.00  60.00   76
 13  \w    -20.00  11.00   0.50   15.00    --   31.15 -57.00 -90.00   62
 14  \w    -14.00  72.00   0.50   15.00    --   31.15 -99.00   0.00  172
 15  \w     11.00  37.00   0.50   15.00    --   31.15  57.00-180.00   52
 16  \w     63.00 100.00   0.50   15.00    --   31.15  57.00-180.00   74
 17  \w     -2.00  24.00   0.50   15.00    --   31.15  82.00 120.30   52
;
_diffrn_measurement_device       'four-circle diffractometer'
_diffrn_measurement_device_type  'SuperNova, Dual, Cu at home/near, Eos'
_diffrn_measurement_method       '\w scans'
_diffrn_orient_matrix_type       
'CrysAlisPro convention (1999,Acta A55,543-557)'
_diffrn_orient_matrix_UB_11      -0.0155242000
_diffrn_orient_matrix_UB_12      -0.0155319000
_diffrn_orient_matrix_UB_13      -0.0607974000
_diffrn_orient_matrix_UB_21      0.0725543000
_diffrn_orient_matrix_UB_22      0.0200793000
_diffrn_orient_matrix_UB_23      0.0117199000
_diffrn_orient_matrix_UB_31      0.0142163000
_diffrn_orient_matrix_UB_32      -0.0548074000
_diffrn_orient_matrix_UB_33      -0.0026958000
_diffrn_radiation_monochromator  mirror
_diffrn_radiation_probe          x-ray
_diffrn_radiation_type           'Mo K\a'
_diffrn_radiation_wavelength     0.71073
_diffrn_source                   'micro-focus sealed X-ray tube'
_diffrn_source_type              'SuperNova (Mo) X-ray Source'
_reflns_Friedel_coverage         0.000
_reflns_Friedel_fraction_full    .
_reflns_Friedel_fraction_max     .
_reflns_number_gt                8687
_reflns_number_total             11510
_reflns_odcompleteness_completeness 99.95
_reflns_odcompleteness_iscentric 1
_reflns_odcompleteness_theta     32.50
_reflns_special_details          
;
 Reflections were merged by SHELXL according to the crystal
 class for the calculation of statistics and refinement.
 
 _reflns_Friedel_fraction is defined as the number of unique
 Friedel pairs measured divided by the number that would be
 possible theoretically, ignoring centric projections and
 systematic absences.
;
_reflns_threshold_expression     'I > 2\s(I)'
_computing_cell_refinement       'CrysAlisPro 1.171.41.102a (Rigaku OD, 2021)'
_computing_data_collection       'CrysAlisPro 1.171.41.102a (Rigaku OD, 2021)'
_computing_data_reduction        'CrysAlisPro 1.171.41.102a (Rigaku OD, 2021)'
_computing_molecular_graphics    'Olex2 1.5 (Dolomanov et al., 2009)'
_computing_publication_material  'Olex2 1.5 (Dolomanov et al., 2009)'
_computing_structure_refinement  'SHELXL 2019/3 (Sheldrick, 2015)'
_computing_structure_solution    'SHELXT  (Sheldrick, 2015)'
_refine_diff_density_max         0.430
_refine_diff_density_min         -0.339
_refine_diff_density_rms         0.057
_refine_ls_extinction_coef       .
_refine_ls_extinction_method     none
_refine_ls_goodness_of_fit_ref   1.040
_refine_ls_hydrogen_treatment    mixed
_refine_ls_matrix_type           full
_refine_ls_number_parameters     343
_refine_ls_number_reflns         11510
_refine_ls_number_restraints     54
_refine_ls_R_factor_all          0.0686
_refine_ls_R_factor_gt           0.0463
_refine_ls_restrained_S_all      1.040
_refine_ls_shift/su_max          0.000
_refine_ls_shift/su_mean         0.000
_refine_ls_structure_factor_coef Fsqd
_refine_ls_weighting_details     
'w=1/[\s^2^(Fo^2^)+(0.0448P)^2^+0.4172P] where P=(Fo^2^+2Fc^2^)/3'
_refine_ls_weighting_scheme      calc
_refine_ls_wR_factor_gt          0.1056
_refine_ls_wR_factor_ref         0.1173
_refine_special_details          ?
_olex2_refinement_description    
;
1. Fixed Uiso
 At 1.2 times of:
  All C(H) groups, All C(H,H) groups
 At 1.5 times of:
  All C(H,H,H) groups
2. Uiso/Uaniso restraints and constraints
C22A \\sim C22B \\sim C21A \\sim C21B \\sim C20B \\sim C20A \\sim C19: within
2A with sigma of 0.01 and sigma for terminal atoms of 0.02 within 2A
3. Others
 Sof(C20B)=Sof(H20D)=Sof(H20E)=Sof(H20F)=Sof(C21B)=Sof(H21D)=Sof(H21E)=
 Sof(H21F)=Sof(C22B)=Sof(H22D)=Sof(H22E)=Sof(H22F)=1-FVAR(1)
 Sof(C20A)=Sof(H20A)=Sof(H20B)=Sof(H20C)=Sof(C21A)=Sof(H21A)=Sof(H21B)=
 Sof(H21C)=Sof(C22A)=Sof(H22A)=Sof(H22B)=Sof(H22C)=FVAR(1)
4.a Secondary CH2 refined with riding coordinates:
 C1(H1A,H1B), C14(H14A,H14B), C23(H23A,H23B), C25(H25A,H25B), C27(H27A,H27B),
 C29(H29A,H29B)
4.b Aromatic/amide H refined with riding coordinates:
 C3(H3), C5(H5), C10(H10), C12(H12)
4.c Idealised Me refined as rotating group:
 C16(H16A,H16B,H16C), C17(H17A,H17B,H17C), C18(H18A,H18B,H18C), C24(H24A,H24B,
 H24C), C26(H26A,H26B,H26C), C28(H28A,H28B,H28C), C30(H30A,H30B,H30C),
 C20A(H20A,H20B,H20C), C21A(H21A,H21B,H21C), C22A(H22A,H22B,H22C), C20B(H20D,
 H20E,H20F), C21B(H21D,H21E,H21F), C22B(H22D,H22E,H22F)
;
_atom_sites_solution_hydrogens   mixed
_atom_sites_solution_primary     dual
_atom_sites_solution_secondary   ?
loop_
_atom_site_label
_atom_site_type_symbol
_atom_site_fract_x
_atom_site_fract_y
_atom_site_fract_z
_atom_site_U_iso_or_equiv
_atom_site_adp_type
_atom_site_occupancy
_atom_site_site_symmetry_order
_atom_site_calc_flag
_atom_site_refinement_flags_posn
_atom_site_refinement_flags_adp
_atom_site_refinement_flags_occupancy
_atom_site_disorder_assembly
_atom_site_disorder_group
P1 P 0.24630(3) 0.75715(2) 0.38596(3) 0.01708(7) Uani 1 1 d . . . . .
P2 P 0.01656(3) 0.37856(2) 0.32891(3) 0.01884(7) Uani 1 1 d . . . . .
N1 N 0.35179(10) 0.54041(8) 0.49813(8) 0.01483(17) Uani 1 1 d . . . . .
C1 C 0.43615(12) 0.74501(10) 0.44298(10) 0.0172(2) Uani 1 1 d . . . . .
H1A H 0.449938 0.675075 0.389944 0.021 Uiso 1 1 calc R U . . .
H1B H 0.496882 0.810987 0.443876 0.021 Uiso 1 1 calc R U . . .
C2 C 0.48211(11) 0.74092(9) 0.56398(9) 0.01525(19) Uani 1 1 d . . . . .
C3 C 0.56596(12) 0.83237(9) 0.66394(10) 0.01620(19) Uani 1 1 d . . . . .
H3 H 0.595055 0.901640 0.655327 0.019 Uiso 1 1 calc R U . . .
C4 C 0.61037(12) 0.82811(9) 0.77763(9) 0.01562(19) Uani 1 1 d . . . . .
C5 C 0.56945(12) 0.72646(9) 0.79080(9) 0.01594(19) Uani 1 1 d . . . . .
H5 H 0.600132 0.720702 0.866120 0.019 Uiso 1 1 calc R U . . .
C6 C 0.48292(11) 0.63282(9) 0.69253(9) 0.01441(18) Uani 1 1 d . . . . .
C7 C 0.43913(11) 0.64170(9) 0.58127(9) 0.01417(18) Uani 1 1 d . . . . .
C8 C 0.33207(11) 0.46815(9) 0.55589(9) 0.01428(18) Uani 1 1 d . . . . .
C9 C 0.41386(11) 0.52010(9) 0.67604(9) 0.01419(18) Uani 1 1 d . . . . .
C10 C 0.41070(12) 0.46236(9) 0.75199(9) 0.01576(19) Uani 1 1 d . . . . .
H10 H 0.466931 0.496621 0.833051 0.019 Uiso 1 1 calc R U . . .
C11 C 0.32493(12) 0.35463(9) 0.70838(9) 0.01599(19) Uani 1 1 d . . . . .
C12 C 0.24309(12) 0.30652(9) 0.58721(10) 0.01652(19) Uani 1 1 d . . . . .
H12 H 0.182698 0.233848 0.558091 0.020 Uiso 1 1 calc R U . . .
C13 C 0.24592(11) 0.35946(9) 0.50818(9) 0.01463(18) Uani 1 1 d . . . . .
C14 C 0.16308(12) 0.30537(9) 0.37897(9) 0.01636(19) Uani 1 1 d . . . . .
H14A H 0.122941 0.224404 0.359837 0.020 Uiso 1 1 calc R U . . .
H14B H 0.228008 0.308081 0.336933 0.020 Uiso 1 1 calc R U . . .
C15 C 0.69584(13) 0.93635(9) 0.88180(10) 0.0188(2) Uani 1 1 d . . . . .
C16 C 0.59971(16) 1.02451(11) 0.88968(13) 0.0331(3) Uani 1 1 d . . . . .
H16A H 0.575081 1.045403 0.819802 0.050 Uiso 1 1 calc R U . . .
H16B H 0.650309 1.092512 0.959248 0.050 Uiso 1 1 calc R U . . .
H16C H 0.512485 0.991803 0.895005 0.050 Uiso 1 1 calc R U . . .
C17 C 0.82750(14) 0.98561(11) 0.86554(11) 0.0270(3) Uani 1 1 d . . . . .
H17A H 0.889414 0.929937 0.860656 0.041 Uiso 1 1 calc R U . . .
H17B H 0.879694 1.055642 0.932184 0.041 Uiso 1 1 calc R U . . .
H17C H 0.797473 1.002716 0.793407 0.041 Uiso 1 1 calc R U . . .
C18 C 0.74617(16) 0.91507(11) 0.99704(11) 0.0292(3) Uani 1 1 d . . . . .
H18A H 0.663377 0.888569 1.011997 0.044 Uiso 1 1 calc R U . . .
H18B H 0.802543 0.985961 1.060728 0.044 Uiso 1 1 calc R U . . .
H18C H 0.804901 0.857006 0.992374 0.044 Uiso 1 1 calc R U . . .
C19 C 0.31330(13) 0.28967(10) 0.78842(10) 0.0200(2) Uani 1 1 d . U . . .
C23 C 0.27398(14) 0.91373(10) 0.43295(12) 0.0248(2) Uani 1 1 d . . . . .
H23A H 0.328884 0.946696 0.518250 0.030 Uiso 1 1 calc R U . . .
H23B H 0.331678 0.940270 0.394002 0.030 Uiso 1 1 calc R U . . .
C24 C 0.13572(17) 0.95804(13) 0.40546(14) 0.0348(3) Uani 1 1 d . . . . .
H24A H 0.078160 0.922592 0.321756 0.052 Uiso 1 1 calc R U . . .
H24B H 0.157708 1.040873 0.426719 0.052 Uiso 1 1 calc R U . . .
H24C H 0.082458 0.939140 0.450248 0.052 Uiso 1 1 calc R U . . .
C25 C 0.21584(14) 0.71909(11) 0.22957(10) 0.0246(2) Uani 1 1 d . . . . .
H25A H 0.133581 0.749395 0.191577 0.030 Uiso 1 1 calc R U . . .
H25B H 0.300645 0.754549 0.221540 0.030 Uiso 1 1 calc R U . . .
C26 C 0.18685(18) 0.59010(13) 0.16825(13) 0.0361(3) Uani 1 1 d . . . . .
H26A H 0.169068 0.572379 0.085195 0.054 Uiso 1 1 calc R U . . .
H26B H 0.103182 0.554841 0.176439 0.054 Uiso 1 1 calc R U . . .
H26C H 0.269700 0.560353 0.203809 0.054 Uiso 1 1 calc R U . . .
C27 C -0.05187(14) 0.29747(11) 0.17053(10) 0.0245(2) Uani 1 1 d . . . . .
H27A H 0.021138 0.312331 0.138943 0.029 Uiso 1 1 calc R U . . .
H27B H -0.070765 0.214991 0.156759 0.029 Uiso 1 1 calc R U . . .
C28 C -0.18876(18) 0.33045(13) 0.10651(13) 0.0400(4) Uani 1 1 d . . . . .
H28A H -0.216764 0.292556 0.022028 0.060 Uiso 1 1 calc R U . . .
H28B H -0.172604 0.413163 0.126007 0.060 Uiso 1 1 calc R U . . .
H28C H -0.264732 0.306771 0.130434 0.060 Uiso 1 1 calc R U . . .
C29 C -0.11788(14) 0.32020(12) 0.37387(12) 0.0270(3) Uani 1 1 d . . . . .
H29A H -0.078042 0.345194 0.460204 0.032 Uiso 1 1 calc R U . . .
H29B H -0.201344 0.355830 0.351950 0.032 Uiso 1 1 calc R U . . .
C30 C -0.17164(16) 0.19182(13) 0.32607(14) 0.0363(3) Uani 1 1 d . . . . .
H30A H -0.213985 0.164855 0.240541 0.054 Uiso 1 1 calc R U . . .
H30B H -0.243621 0.173528 0.356271 0.054 Uiso 1 1 calc R U . . .
H30C H -0.091923 0.154452 0.350617 0.054 Uiso 1 1 calc R U . . .
C20A C 0.278(2) 0.1615(16) 0.7321(17) 0.045(4) Uani 0.282(17) 1 d . U P A 1
H20A H 0.334756 0.137640 0.683691 0.067 Uiso 0.282(17) 1 calc R U P A 1
H20B H 0.176847 0.136198 0.683075 0.067 Uiso 0.282(17) 1 calc R U P A 1
H20C H 0.301257 0.127607 0.792868 0.067 Uiso 0.282(17) 1 calc R U P A 1
C21A C 0.2141(17) 0.3371(17) 0.8495(16) 0.047(3) Uani 0.282(17) 1 d . U P A 1
H21A H 0.204222 0.294002 0.898758 0.070 Uiso 0.282(17) 1 calc R U P A 1
H21B H 0.120403 0.330353 0.790821 0.070 Uiso 0.282(17) 1 calc R U P A 1
H21C H 0.254113 0.417463 0.898215 0.070 Uiso 0.282(17) 1 calc R U P A 1
C22A C 0.4623(19) 0.3160(17) 0.8924(19) 0.030(2) Uani 0.282(17) 1 d . U P A 1
H22A H 0.489565 0.397828 0.937767 0.045 Uiso 0.282(17) 1 calc R U P A 1
H22B H 0.534670 0.292298 0.860652 0.045 Uiso 0.282(17) 1 calc R U P A 1
H22C H 0.454621 0.274014 0.943200 0.045 Uiso 0.282(17) 1 calc R U P A 1
C20B C 0.3066(8) 0.1626(5) 0.7288(7) 0.0300(10) Uani 0.718(17) 1 d . U P A 2
H20D H 0.391824 0.152836 0.710222 0.045 Uiso 0.718(17) 1 calc R U P A 2
H20E H 0.221610 0.131587 0.656614 0.045 Uiso 0.718(17) 1 calc R U P A 2
H20F H 0.301941 0.122086 0.781431 0.045 Uiso 0.718(17) 1 calc R U P A 2
C21B C 0.1728(7) 0.3016(4) 0.8076(6) 0.0377(10) Uani 0.718(17) 1 d . U P A 2
H21D H 0.159850 0.256435 0.854278 0.057 Uiso 0.718(17) 1 calc R U P A 2
H21E H 0.093113 0.274230 0.731869 0.057 Uiso 0.718(17) 1 calc R U P A 2
H21F H 0.175926 0.381846 0.848994 0.057 Uiso 0.718(17) 1 calc R U P A 2
C22B C 0.4363(9) 0.3321(7) 0.9029(7) 0.0472(16) Uani 0.718(17) 1 d . U P A 2
H22D H 0.430086 0.282563 0.947154 0.071 Uiso 0.718(17) 1 calc R U P A 2
H22E H 0.434061 0.409924 0.947537 0.071 Uiso 0.718(17) 1 calc R U P A 2
H22F H 0.525582 0.331636 0.889280 0.071 Uiso 0.718(17) 1 calc R U P A 2
H1 H 0.2884(17) 0.5359(14) 0.4338(15) 0.029(4) Uiso 1 1 d . . . . .

loop_
_atom_site_aniso_label
_atom_site_aniso_U_11
_atom_site_aniso_U_22
_atom_site_aniso_U_33
_atom_site_aniso_U_23
_atom_site_aniso_U_13
_atom_site_aniso_U_12
P1 0.01805(13) 0.01837(13) 0.01578(13) 0.00840(11) 0.00548(10) 0.00319(10)
P2 0.01919(14) 0.01596(13) 0.01604(13) 0.00408(10) 0.00146(11) 0.00373(10)
N1 0.0156(4) 0.0154(4) 0.0120(4) 0.0054(3) 0.0031(3) 0.0021(3)
C1 0.0186(5) 0.0201(5) 0.0161(5) 0.0093(4) 0.0073(4) 0.0051(4)
C2 0.0152(5) 0.0175(5) 0.0156(5) 0.0081(4) 0.0065(4) 0.0049(4)
C3 0.0167(5) 0.0152(5) 0.0183(5) 0.0078(4) 0.0069(4) 0.0027(4)
C4 0.0158(5) 0.0149(4) 0.0159(5) 0.0048(4) 0.0065(4) 0.0020(4)
C5 0.0172(5) 0.0160(5) 0.0143(4) 0.0056(4) 0.0054(4) 0.0024(4)
C6 0.0145(4) 0.0148(4) 0.0148(4) 0.0064(4) 0.0056(4) 0.0032(4)
C7 0.0142(4) 0.0146(4) 0.0133(4) 0.0048(4) 0.0047(4) 0.0028(3)
C8 0.0150(4) 0.0149(4) 0.0139(4) 0.0062(4) 0.0055(4) 0.0041(4)
C9 0.0146(4) 0.0138(4) 0.0136(4) 0.0049(4) 0.0048(4) 0.0023(3)
C10 0.0176(5) 0.0161(5) 0.0130(4) 0.0055(4) 0.0049(4) 0.0026(4)
C11 0.0178(5) 0.0154(5) 0.0153(5) 0.0065(4) 0.0059(4) 0.0030(4)
C12 0.0174(5) 0.0145(5) 0.0166(5) 0.0055(4) 0.0056(4) 0.0016(4)
C13 0.0138(4) 0.0147(4) 0.0132(4) 0.0034(4) 0.0038(4) 0.0029(3)
C14 0.0161(5) 0.0162(5) 0.0132(4) 0.0027(4) 0.0036(4) 0.0028(4)
C15 0.0217(5) 0.0152(5) 0.0172(5) 0.0042(4) 0.0067(4) -0.0002(4)
C16 0.0354(7) 0.0207(6) 0.0357(7) -0.0001(5) 0.0127(6) 0.0075(5)
C17 0.0239(6) 0.0276(6) 0.0222(6) 0.0054(5) 0.0054(5) -0.0063(5)
C18 0.0399(7) 0.0221(6) 0.0163(5) 0.0032(4) 0.0054(5) -0.0062(5)
C19 0.0250(6) 0.0176(5) 0.0177(5) 0.0077(4) 0.0079(4) 0.0013(4)
C23 0.0284(6) 0.0197(5) 0.0251(6) 0.0086(5) 0.0076(5) 0.0066(5)
C24 0.0418(8) 0.0306(7) 0.0337(7) 0.0118(6) 0.0133(6) 0.0190(6)
C25 0.0268(6) 0.0283(6) 0.0167(5) 0.0095(5) 0.0044(5) 0.0040(5)
C26 0.0417(8) 0.0326(7) 0.0230(6) 0.0009(6) 0.0079(6) 0.0029(6)
C27 0.0274(6) 0.0254(6) 0.0145(5) 0.0066(4) 0.0015(4) 0.0016(5)
C28 0.0442(9) 0.0310(7) 0.0266(7) 0.0104(6) -0.0092(6) 0.0067(6)
C29 0.0203(6) 0.0342(7) 0.0237(6) 0.0040(5) 0.0100(5) 0.0074(5)
C30 0.0312(7) 0.0376(8) 0.0411(8) 0.0096(6) 0.0211(7) -0.0026(6)
C20A 0.066(8) 0.033(5) 0.019(4) 0.010(3) 0.003(5) -0.016(5)
C21A 0.047(6) 0.071(7) 0.061(6) 0.050(5) 0.038(5) 0.033(5)
C22A 0.030(4) 0.035(4) 0.028(4) 0.021(3) 0.005(3) 0.004(3)
C20B 0.052(2) 0.0203(15) 0.0274(15) 0.0155(12) 0.0187(16) 0.0130(17)
C21B 0.049(2) 0.0377(18) 0.055(2) 0.0307(17) 0.0388(19) 0.0197(15)
C22B 0.060(4) 0.042(3) 0.0203(16) 0.0198(19) -0.008(2) -0.025(2)

_geom_special_details            
;
 All esds (except the esd in the dihedral angle between two l.s. planes)
 are estimated using the full covariance matrix.  The cell esds are taken
 into account individually in the estimation of esds in distances, angles
 and torsion angles; correlations between esds in cell parameters are only
 used when they are defined by crystal symmetry.  An approximate (isotropic)
 treatment of cell esds is used for estimating esds involving l.s. planes.
;
loop_
_geom_bond_atom_site_label_1
_geom_bond_atom_site_label_2
_geom_bond_distance
_geom_bond_site_symmetry_2
_geom_bond_publ_flag
P1 C1 1.8604(12) . ?
P1 C23 1.8443(12) . ?
P1 C25 1.8452(12) . ?
P2 C14 1.8525(11) . ?
P2 C27 1.8438(12) . ?
P2 C29 1.8385(13) . ?
N1 C7 1.3857(14) . ?
N1 C8 1.3858(13) . ?
N1 H1 0.851(17) . ?
C1 H1A 0.9900 . ?
C1 H1B 0.9900 . ?
C1 C2 1.5009(15) . ?
C2 C3 1.3890(15) . ?
C2 C7 1.3980(14) . ?
C3 H3 0.9500 . ?
C3 C4 1.4120(15) . ?
C4 C5 1.3927(15) . ?
C4 C15 1.5305(16) . ?
C5 H5 0.9500 . ?
C5 C6 1.3995(15) . ?
C6 C7 1.4054(14) . ?
C6 C9 1.4531(14) . ?
C8 C9 1.4061(15) . ?
C8 C13 1.3982(15) . ?
C9 C10 1.3996(14) . ?
C10 H10 0.9500 . ?
C10 C11 1.3915(15) . ?
C11 C12 1.4136(15) . ?
C11 C19 1.5331(15) . ?
C12 H12 0.9500 . ?
C12 C13 1.3906(15) . ?
C13 C14 1.5016(15) . ?
C14 H14A 0.9900 . ?
C14 H14B 0.9900 . ?
C15 C16 1.5381(18) . ?
C15 C17 1.5348(17) . ?
C15 C18 1.5264(17) . ?
C16 H16A 0.9800 . ?
C16 H16B 0.9800 . ?
C16 H16C 0.9800 . ?
C17 H17A 0.9800 . ?
C17 H17B 0.9800 . ?
C17 H17C 0.9800 . ?
C18 H18A 0.9800 . ?
C18 H18B 0.9800 . ?
C18 H18C 0.9800 . ?
C19 C20A 1.509(18) . ?
C19 C21A 1.528(13) . ?
C19 C22A 1.59(2) . ?
C19 C20B 1.534(6) . ?
C19 C21B 1.539(5) . ?
C19 C22B 1.494(8) . ?
C23 H23A 0.9900 . ?
C23 H23B 0.9900 . ?
C23 C24 1.5251(19) . ?
C24 H24A 0.9800 . ?
C24 H24B 0.9800 . ?
C24 H24C 0.9800 . ?
C25 H25A 0.9900 . ?
C25 H25B 0.9900 . ?
C25 C26 1.5280(19) . ?
C26 H26A 0.9800 . ?
C26 H26B 0.9800 . ?
C26 H26C 0.9800 . ?
C27 H27A 0.9900 . ?
C27 H27B 0.9900 . ?
C27 C28 1.5278(19) . ?
C28 H28A 0.9800 . ?
C28 H28B 0.9800 . ?
C28 H28C 0.9800 . ?
C29 H29A 0.9900 . ?
C29 H29B 0.9900 . ?
C29 C30 1.523(2) . ?
C30 H30A 0.9800 . ?
C30 H30B 0.9800 . ?
C30 H30C 0.9800 . ?
C20A H20A 0.9800 . ?
C20A H20B 0.9800 . ?
C20A H20C 0.9800 . ?
C21A H21A 0.9800 . ?
C21A H21B 0.9800 . ?
C21A H21C 0.9800 . ?
C22A H22A 0.9800 . ?
C22A H22B 0.9800 . ?
C22A H22C 0.9800 . ?
C20B H20D 0.9800 . ?
C20B H20E 0.9800 . ?
C20B H20F 0.9800 . ?
C21B H21D 0.9800 . ?
C21B H21E 0.9800 . ?
C21B H21F 0.9800 . ?
C22B H22D 0.9800 . ?
C22B H22E 0.9800 . ?
C22B H22F 0.9800 . ?

loop_
_geom_angle_atom_site_label_1
_geom_angle_atom_site_label_2
_geom_angle_atom_site_label_3
_geom_angle
_geom_angle_site_symmetry_1
_geom_angle_site_symmetry_3
_geom_angle_publ_flag
C23 P1 C1 98.11(6) . . ?
C23 P1 C25 100.83(6) . . ?
C25 P1 C1 99.53(6) . . ?
C27 P2 C14 99.65(5) . . ?
C29 P2 C14 101.37(6) . . ?
C29 P2 C27 102.35(6) . . ?
C7 N1 C8 107.84(9) . . ?
C7 N1 H1 123.7(11) . . ?
C8 N1 H1 121.0(11) . . ?
P1 C1 H1A 109.2 . . ?
P1 C1 H1B 109.2 . . ?
H1A C1 H1B 107.9 . . ?
C2 C1 P1 112.10(8) . . ?
C2 C1 H1A 109.2 . . ?
C2 C1 H1B 109.2 . . ?
C3 C2 C1 123.67(10) . . ?
C3 C2 C7 116.10(10) . . ?
C7 C2 C1 120.22(10) . . ?
C2 C3 H3 118.2 . . ?
C2 C3 C4 123.64(10) . . ?
C4 C3 H3 118.2 . . ?
C3 C4 C15 118.90(9) . . ?
C5 C4 C3 118.50(10) . . ?
C5 C4 C15 122.55(10) . . ?
C4 C5 H5 120.2 . . ?
C4 C5 C6 119.68(10) . . ?
C6 C5 H5 120.2 . . ?
C5 C6 C7 119.80(9) . . ?
C5 C6 C9 133.82(10) . . ?
C7 C6 C9 106.25(9) . . ?
N1 C7 C2 127.99(10) . . ?
N1 C7 C6 109.79(9) . . ?
C2 C7 C6 122.22(10) . . ?
N1 C8 C9 109.75(9) . . ?
N1 C8 C13 127.97(10) . . ?
C13 C8 C9 122.28(9) . . ?
C8 C9 C6 106.25(9) . . ?
C10 C9 C6 133.89(10) . . ?
C10 C9 C8 119.80(10) . . ?
C9 C10 H10 120.1 . . ?
C11 C10 C9 119.79(10) . . ?
C11 C10 H10 120.1 . . ?
C10 C11 C12 118.37(10) . . ?
C10 C11 C19 121.86(10) . . ?
C12 C11 C19 119.74(10) . . ?
C11 C12 H12 118.1 . . ?
C13 C12 C11 123.76(10) . . ?
C13 C12 H12 118.1 . . ?
C8 C13 C14 120.80(9) . . ?
C12 C13 C8 115.95(10) . . ?
C12 C13 C14 123.25(10) . . ?
P2 C14 H14A 109.3 . . ?
P2 C14 H14B 109.3 . . ?
C13 C14 P2 111.62(7) . . ?
C13 C14 H14A 109.3 . . ?
C13 C14 H14B 109.3 . . ?
H14A C14 H14B 108.0 . . ?
C4 C15 C16 108.26(10) . . ?
C4 C15 C17 110.65(10) . . ?
C17 C15 C16 109.01(11) . . ?
C18 C15 C4 112.33(9) . . ?
C18 C15 C16 108.51(11) . . ?
C18 C15 C17 108.01(10) . . ?
C15 C16 H16A 109.5 . . ?
C15 C16 H16B 109.5 . . ?
C15 C16 H16C 109.5 . . ?
H16A C16 H16B 109.5 . . ?
H16A C16 H16C 109.5 . . ?
H16B C16 H16C 109.5 . . ?
C15 C17 H17A 109.5 . . ?
C15 C17 H17B 109.5 . . ?
C15 C17 H17C 109.5 . . ?
H17A C17 H17B 109.5 . . ?
H17A C17 H17C 109.5 . . ?
H17B C17 H17C 109.5 . . ?
C15 C18 H18A 109.5 . . ?
C15 C18 H18B 109.5 . . ?
C15 C18 H18C 109.5 . . ?
H18A C18 H18B 109.5 . . ?
H18A C18 H18C 109.5 . . ?
H18B C18 H18C 109.5 . . ?
C11 C19 C22A 109.7(8) . . ?
C11 C19 C20B 110.0(3) . . ?
C11 C19 C21B 108.00(19) . . ?
C20A C19 C11 115.3(8) . . ?
C20A C19 C21A 113.6(9) . . ?
C20A C19 C22A 104.2(10) . . ?
C21A C19 C11 109.5(5) . . ?
C21A C19 C22A 103.8(8) . . ?
C20B C19 C21B 107.7(3) . . ?
C22B C19 C11 112.5(3) . . ?
C22B C19 C20B 108.2(4) . . ?
C22B C19 C21B 110.3(3) . . ?
P1 C23 H23A 108.9 . . ?
P1 C23 H23B 108.9 . . ?
H23A C23 H23B 107.7 . . ?
C24 C23 P1 113.55(10) . . ?
C24 C23 H23A 108.9 . . ?
C24 C23 H23B 108.9 . . ?
C23 C24 H24A 109.5 . . ?
C23 C24 H24B 109.5 . . ?
C23 C24 H24C 109.5 . . ?
H24A C24 H24B 109.5 . . ?
H24A C24 H24C 109.5 . . ?
H24B C24 H24C 109.5 . . ?
P1 C25 H25A 109.4 . . ?
P1 C25 H25B 109.4 . . ?
H25A C25 H25B 108.0 . . ?
C26 C25 P1 111.28(9) . . ?
C26 C25 H25A 109.4 . . ?
C26 C25 H25B 109.4 . . ?
C25 C26 H26A 109.5 . . ?
C25 C26 H26B 109.5 . . ?
C25 C26 H26C 109.5 . . ?
H26A C26 H26B 109.5 . . ?
H26A C26 H26C 109.5 . . ?
H26B C26 H26C 109.5 . . ?
P2 C27 H27A 109.4 . . ?
P2 C27 H27B 109.4 . . ?
H27A C27 H27B 108.0 . . ?
C28 C27 P2 111.29(10) . . ?
C28 C27 H27A 109.4 . . ?
C28 C27 H27B 109.4 . . ?
C27 C28 H28A 109.5 . . ?
C27 C28 H28B 109.5 . . ?
C27 C28 H28C 109.5 . . ?
H28A C28 H28B 109.5 . . ?
H28A C28 H28C 109.5 . . ?
H28B C28 H28C 109.5 . . ?
P2 C29 H29A 107.7 . . ?
P2 C29 H29B 107.7 . . ?
H29A C29 H29B 107.1 . . ?
C30 C29 P2 118.65(9) . . ?
C30 C29 H29A 107.7 . . ?
C30 C29 H29B 107.7 . . ?
C29 C30 H30A 109.5 . . ?
C29 C30 H30B 109.5 . . ?
C29 C30 H30C 109.5 . . ?
H30A C30 H30B 109.5 . . ?
H30A C30 H30C 109.5 . . ?
H30B C30 H30C 109.5 . . ?
C19 C20A H20A 109.5 . . ?
C19 C20A H20B 109.5 . . ?
C19 C20A H20C 109.5 . . ?
H20A C20A H20B 109.5 . . ?
H20A C20A H20C 109.5 . . ?
H20B C20A H20C 109.5 . . ?
C19 C21A H21A 109.5 . . ?
C19 C21A H21B 109.5 . . ?
C19 C21A H21C 109.5 . . ?
H21A C21A H21B 109.5 . . ?
H21A C21A H21C 109.5 . . ?
H21B C21A H21C 109.5 . . ?
C19 C22A H22A 109.5 . . ?
C19 C22A H22B 109.5 . . ?
C19 C22A H22C 109.5 . . ?
H22A C22A H22B 109.5 . . ?
H22A C22A H22C 109.5 . . ?
H22B C22A H22C 109.5 . . ?
C19 C20B H20D 109.5 . . ?
C19 C20B H20E 109.5 . . ?
C19 C20B H20F 109.5 . . ?
H20D C20B H20E 109.5 . . ?
H20D C20B H20F 109.5 . . ?
H20E C20B H20F 109.5 . . ?
C19 C21B H21D 109.5 . . ?
C19 C21B H21E 109.5 . . ?
C19 C21B H21F 109.5 . . ?
H21D C21B H21E 109.5 . . ?
H21D C21B H21F 109.5 . . ?
H21E C21B H21F 109.5 . . ?
C19 C22B H22D 109.5 . . ?
C19 C22B H22E 109.5 . . ?
C19 C22B H22F 109.5 . . ?
H22D C22B H22E 109.5 . . ?
H22D C22B H22F 109.5 . . ?
H22E C22B H22F 109.5 . . ?

_shelx_res_file                  
;
TITL ga_tbr5 in P-1
    ga_tbr5.res
    created by SHELXL-2019/3 at 20:05:35 on 08-May-2024
REM Formula found by SHELXT: C30 N P2
CELL 0.71073 10.1598 12.5986 12.9739 107.9 109.36 94.525
ZERR 2 0.0002 0.0002 0.0002 0.001 0.002 0.001
LATT 1
SFAC C H N P
UNIT 60 94 2 4
SIMU 0.01 0.02 2 C22A C22B C21A C21B C20B C20A C19

L.S. 4 0 0
PLAN  12
SIZE 0.13 0.13 0.2
TEMP -153.1(10)
list 4
BOND $H
fmap 2 53
acta
REM <olex2.extras>
REM <HklSrc "%.\\ga_tbr5.hkl">
REM </olex2.extras>

WGHT    0.044800    0.417200
FVAR       5.25501   0.28164
P1    4    0.246300    0.757155    0.385957    11.00000    0.01805    0.01837 =
         0.01578    0.00840    0.00548    0.00319
P2    4    0.016563    0.378561    0.328910    11.00000    0.01919    0.01596 =
         0.01604    0.00408    0.00146    0.00373
N1    3    0.351792    0.540412    0.498131    11.00000    0.01561    0.01543 =
         0.01198    0.00545    0.00305    0.00215
C1    1    0.436149    0.745012    0.442977    11.00000    0.01855    0.02014 =
         0.01609    0.00932    0.00732    0.00514
AFIX  23
H1A   2    0.449938    0.675075    0.389944    11.00000   -1.20000
H1B   2    0.496882    0.810987    0.443876    11.00000   -1.20000
AFIX   0
C2    1    0.482108    0.740916    0.563980    11.00000    0.01518    0.01748 =
         0.01563    0.00813    0.00647    0.00491
C3    1    0.565963    0.832373    0.663936    11.00000    0.01671    0.01517 =
         0.01830    0.00780    0.00694    0.00265
AFIX  43
H3    2    0.595055    0.901640    0.655327    11.00000   -1.20000
AFIX   0
C4    1    0.610366    0.828106    0.777632    11.00000    0.01585    0.01495 =
         0.01586    0.00482    0.00651    0.00202
C5    1    0.569453    0.726455    0.790799    11.00000    0.01716    0.01600 =
         0.01430    0.00564    0.00543    0.00235
AFIX  43
H5    2    0.600132    0.720702    0.866120    11.00000   -1.20000
AFIX   0
C6    1    0.482922    0.632824    0.692527    11.00000    0.01455    0.01481 =
         0.01481    0.00638    0.00558    0.00323
C7    1    0.439134    0.641705    0.581275    11.00000    0.01420    0.01458 =
         0.01326    0.00484    0.00468    0.00279
C8    1    0.332066    0.468150    0.555886    11.00000    0.01503    0.01493 =
         0.01392    0.00621    0.00547    0.00411
C9    1    0.413856    0.520097    0.676038    11.00000    0.01463    0.01380 =
         0.01362    0.00491    0.00475    0.00231
C10   1    0.410697    0.462362    0.751986    11.00000    0.01757    0.01606 =
         0.01305    0.00547    0.00491    0.00260
AFIX  43
H10   2    0.466931    0.496621    0.833051    11.00000   -1.20000
AFIX   0
C11   1    0.324933    0.354626    0.708384    11.00000    0.01782    0.01538 =
         0.01528    0.00651    0.00590    0.00299
C12   1    0.243094    0.306518    0.587209    11.00000    0.01741    0.01453 =
         0.01664    0.00545    0.00563    0.00159
AFIX  43
H12   2    0.182698    0.233848    0.558091    11.00000   -1.20000
AFIX   0
C13   1    0.245920    0.359460    0.508179    11.00000    0.01380    0.01471 =
         0.01321    0.00343    0.00378    0.00291
C14   1    0.163079    0.305372    0.378966    11.00000    0.01613    0.01624 =
         0.01322    0.00274    0.00358    0.00279
AFIX  23
H14A  2    0.122941    0.224404    0.359837    11.00000   -1.20000
H14B  2    0.228008    0.308081    0.336933    11.00000   -1.20000
AFIX   0
C15   1    0.695837    0.936349    0.881801    11.00000    0.02173    0.01522 =
         0.01720    0.00417    0.00672   -0.00024
C16   1    0.599708    1.024515    0.889678    11.00000    0.03537    0.02072 =
         0.03566   -0.00007    0.01272    0.00753
AFIX 137
H16A  2    0.575081    1.045403    0.819802    11.00000   -1.50000
H16B  2    0.650309    1.092512    0.959248    11.00000   -1.50000
H16C  2    0.512485    0.991803    0.895005    11.00000   -1.50000
AFIX   0
C17   1    0.827504    0.985613    0.865543    11.00000    0.02388    0.02760 =
         0.02223    0.00538    0.00539   -0.00628
AFIX 137
H17A  2    0.889414    0.929937    0.860656    11.00000   -1.50000
H17B  2    0.879694    1.055642    0.932184    11.00000   -1.50000
H17C  2    0.797473    1.002716    0.793407    11.00000   -1.50000
AFIX   0
C18   1    0.746169    0.915067    0.997037    11.00000    0.03993    0.02210 =
         0.01627    0.00320    0.00536   -0.00625
AFIX 137
H18A  2    0.663377    0.888569    1.011997    11.00000   -1.50000
H18B  2    0.802543    0.985961    1.060728    11.00000   -1.50000
H18C  2    0.804901    0.857006    0.992374    11.00000   -1.50000
AFIX   0
C19   1    0.313301    0.289673    0.788423    11.00000    0.02501    0.01761 =
         0.01774    0.00769    0.00787    0.00129
C23   1    0.273976    0.913728    0.432946    11.00000    0.02835    0.01974 =
         0.02510    0.00857    0.00763    0.00663
AFIX  23
H23A  2    0.328884    0.946696    0.518250    11.00000   -1.20000
H23B  2    0.331678    0.940270    0.394002    11.00000   -1.20000
AFIX   0
C24   1    0.135722    0.958043    0.405461    11.00000    0.04178    0.03063 =
         0.03366    0.01182    0.01327    0.01896
AFIX 137
H24A  2    0.078160    0.922592    0.321756    11.00000   -1.50000
H24B  2    0.157708    1.040873    0.426719    11.00000   -1.50000
H24C  2    0.082458    0.939140    0.450248    11.00000   -1.50000
AFIX   0
C25   1    0.215841    0.719090    0.229566    11.00000    0.02681    0.02827 =
         0.01667    0.00945    0.00444    0.00401
AFIX  23
H25A  2    0.133581    0.749395    0.191577    11.00000   -1.20000
H25B  2    0.300645    0.754549    0.221540    11.00000   -1.20000
AFIX   0
C26   1    0.186848    0.590100    0.168255    11.00000    0.04166    0.03256 =
         0.02305    0.00087    0.00790    0.00285
AFIX 137
H26A  2    0.169068    0.572379    0.085195    11.00000   -1.50000
H26B  2    0.103182    0.554841    0.176439    11.00000   -1.50000
H26C  2    0.269700    0.560353    0.203809    11.00000   -1.50000
AFIX   0
C27   1   -0.051872    0.297466    0.170533    11.00000    0.02741    0.02536 =
         0.01449    0.00661    0.00155    0.00158
AFIX  23
H27A  2    0.021138    0.312331    0.138943    11.00000   -1.20000
H27B  2   -0.070765    0.214991    0.156759    11.00000   -1.20000
AFIX   0
C28   1   -0.188765    0.330445    0.106512    11.00000    0.04421    0.03102 =
         0.02659    0.01044   -0.00919    0.00672
AFIX 137
H28A  2   -0.216764    0.292556    0.022028    11.00000   -1.50000
H28B  2   -0.172604    0.413163    0.126007    11.00000   -1.50000
H28C  2   -0.264732    0.306771    0.130434    11.00000   -1.50000
AFIX   0
C29   1   -0.117883    0.320196    0.373869    11.00000    0.02026    0.03416 =
         0.02366    0.00403    0.01001    0.00742
AFIX  23
H29A  2   -0.078042    0.345194    0.460204    11.00000   -1.20000
H29B  2   -0.201344    0.355830    0.351950    11.00000   -1.20000
AFIX   0
C30   1   -0.171642    0.191822    0.326066    11.00000    0.03124    0.03760 =
         0.04108    0.00961    0.02111   -0.00257
AFIX 137
H30A  2   -0.213985    0.164855    0.240541    11.00000   -1.50000
H30B  2   -0.243621    0.173528    0.356271    11.00000   -1.50000
H30C  2   -0.091923    0.154452    0.350617    11.00000   -1.50000
AFIX   0
PART 1
C20A  1    0.278488    0.161544    0.732073    21.00000    0.06644    0.03279 =
         0.01917    0.00955    0.00251   -0.01589
AFIX 137
H20A  2    0.334756    0.137640    0.683691    21.00000   -1.50000
H20B  2    0.176847    0.136198    0.683075    21.00000   -1.50000
H20C  2    0.301257    0.127607    0.792868    21.00000   -1.50000
AFIX   0
C21A  1    0.214117    0.337128    0.849533    21.00000    0.04726    0.07100 =
         0.06115    0.05038    0.03814    0.03294
AFIX 137
H21A  2    0.204222    0.294002    0.898758    21.00000   -1.50000
H21B  2    0.120403    0.330353    0.790821    21.00000   -1.50000
H21C  2    0.254113    0.417463    0.898215    21.00000   -1.50000
AFIX   0
C22A  1    0.462259    0.315963    0.892440    21.00000    0.03027    0.03451 =
         0.02753    0.02065    0.00510    0.00375
AFIX 137
H22A  2    0.489565    0.397828    0.937767    21.00000   -1.50000
H22B  2    0.534670    0.292298    0.860652    21.00000   -1.50000
H22C  2    0.454621    0.274014    0.943200    21.00000   -1.50000
AFIX   0
PART 2
C20B  1    0.306561    0.162568    0.728788   -21.00000    0.05174    0.02027 =
         0.02736    0.01549    0.01869    0.01300
AFIX 137
H20D  2    0.391824    0.152836    0.710222   -21.00000   -1.50000
H20E  2    0.221610    0.131587    0.656614   -21.00000   -1.50000
H20F  2    0.301941    0.122086    0.781431   -21.00000   -1.50000
AFIX   0
C21B  1    0.172782    0.301632    0.807636   -21.00000    0.04926    0.03768 =
         0.05453    0.03067    0.03879    0.01969
AFIX 137
H21D  2    0.159850    0.256435    0.854278   -21.00000   -1.50000
H21E  2    0.093113    0.274230    0.731869   -21.00000   -1.50000
H21F  2    0.175926    0.381846    0.848994   -21.00000   -1.50000
AFIX   0
C22B  1    0.436334    0.332096    0.902943   -21.00000    0.06036    0.04241 =
         0.02029    0.01982   -0.00771   -0.02504
AFIX 137
H22D  2    0.430086    0.282563    0.947154   -21.00000   -1.50000
H22E  2    0.434061    0.409924    0.947537   -21.00000   -1.50000
H22F  2    0.525582    0.331636    0.889280   -21.00000   -1.50000
AFIX   0
PART 0
H1    2    0.288387    0.535875    0.433755    11.00000    0.02929
HKLF 4


REM  ga_tbr5 in P-1
REM wR2 = 0.1173, GooF = S = 1.040, Restrained GooF = 1.040 for all data
REM R1 = 0.0463 for 8687 Fo > 4sig(Fo) and 0.0686 for all 11510 data
REM 343 parameters refined using 54 restraints

END

WGHT      0.0448      0.4172

REM Highest difference peak  0.430,  deepest hole -0.339,  1-sigma level  0.057
Q1    1   0.2897  0.4178  0.5340  11.00000  0.05    0.43
Q2    1   0.2279  0.3392  0.5450  11.00000  0.05    0.41
Q3    1   0.4608  0.6978  0.5773  11.00000  0.05    0.40
Q4    1   0.5167  0.6780  0.7429  11.00000  0.05    0.38
Q5    1   0.3680  0.4979  0.6175  11.00000  0.05    0.37
Q6    1   0.4717  0.6394  0.6423  11.00000  0.05    0.37
Q7    1   0.6032  0.7828  0.7931  11.00000  0.05    0.35
Q8    1   0.5139  0.7943  0.6153  11.00000  0.05    0.33
Q9    1   0.6452  0.8764  0.8249  11.00000  0.05    0.32
Q10   1   0.4425  0.5716  0.6836  11.00000  0.05    0.32
Q11   1   0.3718  0.3997  0.7215  11.00000  0.05    0.31
Q12   1   0.4246  0.4894  0.7120  11.00000  0.05    0.31
;
_shelx_res_checksum              81567
_shelx_hkl_file                  
;
   0   0  -2 33126.9 714.573   3
   0   0   2 32485.7 752.254   2
   0   0   2 31641.6 760.273  10
   0   0  -2 32910.9 772.696   7
   0   0   2 33026.3 721.286   9
   0   0   3 1820.48 163.676   2
   0   0  -3 2093.91 149.450   3
   0   0   3 2136.15 160.049   9
   0   0  -3 2028.57 185.905   7
   0   0   3 1739.31 175.585  10
   0   0  -4 73378.1 1576.15   3
   0   0   4 74377.4 1657.61   2
   0   0   4 72618.3 1589.72   9
   0   0   4 73246.2 1676.37  10
   0   0  -4 73684.9 1690.57   7
   0   0   5 6120.45 354.595   2
   0   0  -5 6182.38 320.825   3
   0   0  -5 6174.64 379.054   7
   0   0   5 5907.05 360.214  10
   0   0   5 5851.79 317.792   9
   0   0   6 1686.73 210.242   2
   0   0  -6 907.448 139.687   3
   0   0   6 1405.32 199.117  10
   0   0   6 1409.50 172.693   9
   0   0  -6 1627.59 222.750   7
   0   0  -7 294.544 117.492   3
   0   0   7 94.1939 78.9036   2
   0   0   7 195.586 102.756  10
   0   0   7 260.319 94.2598   9
   0   0  -7 308.168 143.827   7
   0   0  -8 169.683 84.7403   3
   0   0   8 325.257 125.808   2
   0   0  -8 339.989 156.960  16
   0   0   8 128.881 88.7727  10
   0   0  -8 26.6253 105.093   7
   0   0   8 90.3072 76.4857   9
   0   0   9 15616.6 798.389   2
   0   0  -9 13552.4 654.432   3
   0   0  -9 14470.6 806.767  16
   0   0   9 13401.0 665.248   9
   0   0   9 13286.6 765.738  10
   0   0  -9 12769.1 767.801   7
   0   0  10 8867.86 628.462   2
   0   0 -10 8109.56 520.124   3
   0   0 -10 7896.12 628.871  16
   0   0  10 8695.34 557.246   9
   0   0  10 8000.53 630.736  10
   0   0 -11 6844.40 494.201   3
   0   0  11 7245.63 610.859   2
   0   0 -11 6556.12 607.833  16
   0   0  11 6976.40 620.187  12
   0   0  11 5929.64 592.884  10
   0   0  11 6933.21 526.983   9
   0   0  12 2423.57 378.787   2
   0   0 -12 2738.54 428.255  16
   0   0  12 2487.66 411.266  12
   0   0  13 313.334 178.991   2
   0   0  13 151.807 191.212  12
   0   0 -13 455.852 246.614  16
   0   0  14 845.722 260.835   2
   0   0 -14 862.428 311.178  14
   0   0 -14 1527.30 357.482  16
   0   0  14 435.857 178.324  12
   0   0  15 433.530 215.424   2
   0   0 -15 780.882 295.075  14
   0   0 -15-118.269 202.667  16
   0   0  15 792.167 326.654  12
   0   0  16 2491.64 479.958   2
   0   0 -16 1884.19 451.457  14
   0   0 -16 1933.11 456.040  16
   0   0  16 2209.86 489.374  12
   0   0 -17 3517.64 646.371  14
   0   0  17 3911.05 669.586  12
   0   0 -17 3636.87 652.327  16
   0   0 -18 7276.09 964.531  14
   0   0  18 7530.56 967.122  12
   0   1 -18 281.591 203.649  14
   0   1 -18 971.655 386.498  16
   0  -1  17 2555.78 507.553   2
   0  -1  17 2726.33 558.416  12
   0   1 -17 2921.92 574.817  16
   0   1 -17 2591.97 533.025  14
   0  -1  16 137.895 157.195   2
   0  -1  16 805.245 345.636  12
   0   1 -16 492.797 277.236  16
   0   1 -16 389.089 221.906  14
   0  -1  15 520.651 222.580   2
   0   1 -15 1966.45 436.512  16
   0  -1  15 1399.71 372.288  12
   0  -1  14 420.627 232.712   2
   0   1 -14 144.429 197.825  16
   0  -1  14 221.761 188.303  12
   0  -1  13 461.820 215.131   2
   0  -1  13 163.635 159.385  12
   0   1 -13 574.538 243.164  16
   0  -1  12 3084.10 426.175   2
   0   1 -12 2761.36 358.657   3
   0   1 -12 2989.95 431.058  16
   0  -1  12 3214.59 432.740  12
   0   1 -11 1866.85 275.009   3
   0  -1  11 1932.86 320.294   2
   0  -1  11 1755.79 326.917  12
   0   1 -11 2151.63 360.884  16
   0  -1  11 1537.21 227.211   9
   0   1 -10 13786.9 721.650   3
   0  -1  10 14280.8 812.139   2
   0  -1  10 14197.0 821.617  12
   0   1 -10 13991.1 838.234  16
   0   1 -10 14182.4 840.064   7
   0  -1  10 13238.9 674.030   9
   0  -1   9 1241.01 236.988   2
   0   1  -9 984.471 184.837   3
   0   1  -9 1469.85 261.844  16
   0   1  -9 814.341 194.372   7
   0  -1   9 1275.56 192.736   9
   0   1  -8 692.156 142.151   3
   0  -1   8 778.007 176.437   2
   0  -1   8 666.177 163.343  10
   0  -1   8 973.262 154.046   9
   0   1  -8 815.394 196.252   7
   0  -1   7 60791.8 1674.96   2
   0   1  -7 60571.1 1592.38   3
   0  -1   7 61264.5 1680.56  10
   0  -1   7 59408.2 1490.33   9
   0   1  -7 61692.3 1694.44   7
   0   1  -6 25043.1 821.942   3
   0  -1   6 26772.8 897.959   2
   0   1  -6 23989.3 874.031   7
   0  -1   6 24592.1 875.665  10
   0  -1   6 24175.5 748.634   9
   0  -1   5 24517.6 792.736   2
   0   1  -5 23113.8 743.615   3
   0  -1   5 22894.7 777.070  10
   0   1  -5 23066.3 788.339   7
   0  -1   5 23509.9 674.032   9
   0   1  -4 21315.9 652.102   3
   0  -1   4 21936.0 686.178   2
   0   1  -4 20163.7 664.230   7
   0  -1   4 21113.3 675.066  10
   0  -1   4 21993.1 583.632   9
   0   1  -3 199.143 59.9542   3
   0  -1   3 164.238 65.8585   2
   0   1  -3 113.079 58.1560   7
   0  -1   3 96.3984 41.8426   9
   0   1  -2 2178.47 138.177   3
   0  -1   2 1835.64 132.528   1
   0  -1   2 2185.78 139.061   2
   0  -1   2 2061.92 110.676  12
   0   1  -2 1938.72 123.042   7
   0   1  -2 1682.30 90.7290   9
   0  -1   2 1879.90 93.7811   9
   0  -1  -1 53517.9 1130.47   4
   0  -1  -1 56289.3 1073.70  16
   0  -1  -1 55100.0 1139.97  14
   0   1   1 54712.0 1123.82  10
   0  -1  -1 54693.4 1105.80   7
   0   1   2 39343.8 870.114   2
   0  -1  -2 41073.9 907.853  16
   0   1   2 40062.6 937.762  10
   0  -1  -2 39617.2 937.336   7
   0   1   3 2187.36 161.666   2
   0  -1  -3 2190.87 122.176   3
   0  -1  -3 2105.26 170.912  16
   0   1   3 2253.37 185.103  10
   0  -1  -3 2167.50 182.238   7
   0  -1  -4 73540.7 1530.16   3
   0   1   4 75776.8 1659.56   2
   0  -1  -4 74452.5 1711.32  16
   0  -1  -4 74859.8 1748.07   7
   0   1   4 72479.3 1725.05  10
   0   1   4 75138.1 1684.99   9
   0   1   5 109817. 2365.94   2
   0  -1  -5 105778. 2205.82   3
   0  -1  -5 110431. 2434.67  16
   0  -1  -5 107400. 2458.52   7
   0   1   5 110529. 2451.90  10
   0   1   5 109164. 2372.08   9
   0  -1  -6 5657.49 306.095   3
   0   1   6 5528.88 366.417   2
   0  -1  -6 5704.26 402.008  16
   0   1   6 6228.23 422.201  10
   0   1   6 5987.84 381.518   9
   0  -1  -6 6232.02 431.874   7
   0   1   7 3960.59 337.625   2
   0  -1  -7 4058.75 278.789   3
   0  -1  -7 3832.08 358.748  16
   0  -1  -7 3831.81 359.741   7
   0   1   7 4557.95 354.317   9
   0   1   7 4497.79 379.845  10
   0  -1  -8 34639.9 1065.43   3
   0   1   8 38449.3 1271.57   2
   0  -1  -8 37252.6 1326.87  16
   0  -1  -8 36945.6 1350.14   7
   0   1   8 40173.6 1366.88  10
   0   1   8 37555.2 1233.07   9
   0   1   9 408.932 125.612   2
   0  -1  -9 535.533 127.993   3
   0  -1  -9 872.694 212.342  16
   0   1   9 623.608 206.955  10
   0   1   9 610.948 154.454   9
   0   1  10 11140.1 711.743   2
   0  -1 -10 11105.7 578.489   3
   0  -1 -10 12284.8 794.364  16
   0   1  10 12065.0 792.133  10
   0   1  10 11913.6 700.011   9
   0   1  11 10509.4 733.281   2
   0  -1 -11 11741.0 822.641  16
   0   1  11 10766.0 704.934   9
   0   1  11 11709.0 822.358  10
   0   1  12 7076.07 632.771   2
   0   1  12 6533.79 675.542  12
   0  -1 -12 6087.33 624.681  16
   0  -1 -12 6912.92 696.291  14
   0   1  12 6157.58 553.564   9
   0   1  12 6391.84 646.220  10
   0   1  13 1041.38 331.717  12
   0  -1 -13 1252.11 335.891  16
   0  -1 -13 785.077 285.484  14
   0   1  13 817.747 231.797   2
   0  -1 -14 3479.70 530.974  16
   0  -1 -14 3182.05 551.015  14
   0   1  14 3399.16 566.534  12
   0   1  14 3221.38 492.441   2
   0  -1 -15 1460.21 403.788  14
   0   1  15 2348.36 499.029  12
   0  -1 -15 1316.42 343.523  16
   0   1  15 1692.21 376.981   2
   0  -1 -16 325.955 212.504  16
   0   1  16 408.875 253.003  12
   0  -1 -16 244.937 211.263  14
   0  -1 -17 890.404 398.767  14
   0  -1 -17 642.871 282.617  16
   0   1  17 643.788 304.187  12
   0   2 -18 613.912 323.509  14
   0   2 -18 223.983 238.499  16
   0  -2  18-165.838 251.114   2
   0  -2  17 766.612 359.012   6
   0  -2  17 466.211 237.061   2
   0   2 -17 616.667 291.474  14
   0   2 -17 666.670 341.584  16
   0  -2  16-214.202 211.086   2
   0  -2  16-196.747 210.413  12
   0   2 -16 19.9710 183.783  16
   0  -2  15 4274.95 590.166   2
   0   2 -15 4538.52 642.939  16
   0  -2  15 5449.54 667.703  12
   0  -2  14 445.509 218.953   2
   0  -2  14 250.637 163.226  12
   0   2 -14 400.387 235.234  16
   0   2 -13 8527.50 660.205   3
   0  -2  13 8662.46 749.931   2
   0   2 -13 8645.24 781.850  16
   0  -2  13 7269.00 673.834  12
   0   2 -12 6111.04 535.130   3
   0  -2  12 7333.57 646.020   2
   0  -2  12 6233.58 585.748  12
   0   2 -12 6223.46 623.360  16
   0   2 -11 41.9980 120.019   3
   0  -2  11-13.5119 108.957   2
   0   2 -11-86.2902 139.277  16
   0  -2  11 180.643 123.258  12
   0   2 -11 97.5724 140.748   7
   0  -2  11 6.24907 71.1022   9
   0   2 -10 7683.26 543.759   3
   0  -2  10 7586.10 590.208   2
   0  -2  10 8229.72 588.426  12
   0   2 -10 8120.66 613.128   7
   0  -2  10 7219.97 450.925   9
   0  -2   9 6512.08 517.060   2
   0   2  -9 6655.78 486.341   3
   0  -2   9 6708.76 496.333  12
   0   2  -9 6664.21 518.479   7
   0  -2   9 6447.06 398.605   9
   0  -2   8 230.887 115.575   2
   0   2  -8 159.463 84.9278   3
   0  -2   8 525.002 147.861  12
   0   2  -8 283.028 111.307   7
   0  -2   8 479.849 106.425   9
   0   2  -7 5065.84 375.032   3
   0  -2   7 5096.40 390.907   2
   0  -2   7 5392.04 374.194  12
   0  -2   7 4904.50 293.742   9
   0   2  -7 4896.34 383.537   7
   0   2  -6 13607.6 593.696   3
   0  -2   6 13032.1 602.219   2
   0  -2   6 12845.8 548.098  12
   0   2  -6 13063.4 587.771   7
   0  -2   6 12656.0 465.764   9
   0   2  -5 55001.4 1364.38   3
   0  -2   5 52745.2 1364.10   2
   0  -2   5 52082.7 1268.87  12
   0  -2   5 50726.0 1163.30   9
   0   2  -5 51150.8 1322.74   7
   0   2  -4 78.0453 58.5487   3
   0  -2   4 94.8510 62.1953   2
   0  -2   4 127.912 52.0646  12
   0   2  -4 192.013 68.7775   7
   0  -2   4 61.1286 34.7229   9
   0  -2   3 50135.5 1165.99   6
   0   2  -3 49923.5 1164.46   3
   0  -2   3 49216.4 1150.72   2
   0  -2   3 48557.9 1017.71  12
   0  -2   3 46722.9 1008.08   9
   0   2  -3 47858.0 1086.69   7
   0  -2   2 307494. 5648.64   6
   0  -2   2 311390. 5631.35   2
   0   2  -2 313165. 5668.42   3
   0   2  -2 317406. 5630.84  15
   0   2  -2 300564. 5535.56   7
   0  -2   2 311982. 5644.33   8
   0  -2   1 24044.7 598.420   6
   0  -2   1 25425.9 567.165   4
   0  -2   1 24622.4 553.618   2
   0  -2   1 24480.1 562.049  14
   0  -2   1 24251.1 538.851  13
   0  -2   1 24677.0 599.513   8
   0  -2   0 121452. 2353.64   4
   0  -2   0 127613. 2382.83   6
   0  -2   0 123006. 2350.01  13
   0  -2   0 120652. 2343.91  14
   0   2   0 121678. 2295.28  11
   0  -2   0 119774. 2304.93   8
   0  -2  -1 47599.7 1105.75   4
   0  -2  -1 49555.2 1116.04  14
   0  -2  -1 48405.7 981.864  16
   0   2   1 47894.6 1088.48  10
   0  -2  -1 48710.0 981.728   8
   0  -2  -2 9491.21 398.083   4
   0   2   2 9113.00 293.018   2
   0  -2  -2 9586.94 404.713  14
   0  -2  -2 9189.71 327.505  16
   0  -2  -2 9356.13 365.935   7
   0   2   2 9866.62 389.451  10
   0   2   3 1617.60 133.764   2
   0  -2  -3 1606.77 149.586  16
   0   2   3 1121.28 142.444  10
   0  -2  -3 1468.34 158.075   7
   0   2   4 32314.4 875.470   2
   0  -2  -4 31703.5 716.012   3
   0  -2  -4 33229.8 936.511  16
   0  -2  -4 32068.2 980.826   7
   0   2   4 34182.0 998.209  10
   0  -2  -5 93383.6 1936.79   3
   0   2   5 99333.8 2160.50   2
   0  -2  -5 99786.4 2247.92  16
   0   2   5 98526.2 2265.12   9
   0   2   5 100553. 2312.14  10
   0  -2  -5 100932. 2326.85   7
   0  -2  -6 4864.99 253.449   3
   0   2   6 5210.64 347.849   2
   0  -2  -6 5268.86 383.236  16
   0  -2  -6 5362.43 413.712   7
   0   2   6 5046.04 398.293  10
   0   2   6 5049.33 386.187   9
   0  -2  -7 12711.9 485.052   3
   0   2   7 13953.0 653.641   2
   0  -2  -7 13900.4 704.199  16
   0   2   7 14325.5 695.581   9
   0  -2  -7 14767.1 754.717   7
   0   2   7 14948.4 743.372  10
   0  -2  -8 218.785 81.8270   3
   0   2   8 268.237 120.470   2
   0  -2  -8 335.308 144.121  16
   0   2   8 440.600 153.186   9
   0   2   8 317.294 140.770  10
   0   2   9 7.77633 105.433   2
   0  -2  -9 34.7780 96.0288  16
   0   2   9-59.9278 110.037  10
   0   2   9 32.9199 108.216   9
   0   2  10 51.0048 103.794   2
   0  -2 -10-112.266 176.828  14
   0  -2 -10 236.195 145.607  16
   0   2  10-191.482 182.793  10
   0   2  10 124.729 119.032   9
   0   2  11 2766.62 368.071   2
   0  -2 -11 3502.03 490.763  14
   0  -2 -11 3253.21 448.837  16
   0   2  11 2687.55 370.543   9
   0   2  11 3170.45 446.996  10
   0   2  12 4628.53 499.071   2
   0  -2 -12 5936.95 673.460  14
   0   2  12 4941.11 628.288  12
   0  -2 -12 5161.99 592.773  16
   0   2  12 4340.14 495.160   9
   0   2  12 6171.66 656.774  10
   0   2  13 753.550 222.623   2
   0  -2 -13 724.716 278.617  16
   0   2  13 670.579 274.701  12
   0  -2 -13 653.486 224.245  14
   0   2  13 560.940 241.225  10
   0  -2 -14 243.092 198.814  16
   0   2  14 53.6030 177.866  12
   0  -2 -14 220.803 254.267  14
   0   2  14-237.622 200.796  10
   0  -2 -15 418.577 244.878  14
   0  -2 -15 374.042 196.753  16
   0   2  15 861.482 331.024  12
   0   2  16 3221.53 625.711  12
   0  -2 -16 4382.38 721.904  14
   0  -2 -16 2490.01 522.649  16
   0   2  17 935.611 361.671  12
   0  -2 -17 1564.98 471.703  14
   0  -3  18 398.415 322.432   6
   0   3 -18-6.95968 216.122  16
   0  -3  18 749.340 330.249   2
   0  -3  17-371.898 321.039   6
   0   3 -17 214.780 249.969  16
   0  -3  17 9.47238 166.089   2
   0  -3  16 2450.44 518.045   6
   0   3 -16 2442.72 477.161  16
   0  -3  16 2014.60 427.688   2
   0  -3  15 6111.21 757.148   6
   0  -3  15 4657.99 631.011   2
   0  -3  15 4194.65 560.334  12
   0   3 -15 6104.26 732.777  16
   0   3 -14-7.31955 136.081   3
   0   3 -14 2.82018 171.096  16
   0  -3  14 16.3397 114.787  12
   0  -3  13 449.216 208.460   2
   0   3 -13 477.018 192.839   3
   0  -3  13 392.467 206.146  12
   0   3 -13 191.727 162.669  16
   0  -3  12 10300.5 770.708   2
   0   3 -12 9536.06 702.713   3
   0  -3  12 10138.2 717.790  12
   0   3 -12 10040.4 789.978  16
   0   3 -11 1774.90 300.510   3
   0  -3  11 1401.86 284.992   2
   0  -3  11 1019.24 209.597  12
   0   3 -11 1114.49 250.553   7
   0  -3  11 1503.32 205.383   9
   0   3 -10 27222.1 1121.03   3
   0  -3  10 25731.5 1142.86   2
   0  -3  10 24262.2 1035.65  12
   0  -3  10 25720.6 885.363   9
   0   3 -10 25973.2 1132.91   7
   0  -3   9 79.5660 113.202   2
   0   3  -9 67.7090 93.7371   3
   0  -3   9 87.9053 100.017  12
   0   3  -9 253.506 115.474   7
   0  -3   9 106.912 70.0695   9
   0  -3   8 1976.20 263.996   2
   0   3  -8 2343.65 277.766   3
   0  -3   8 2319.16 249.380  12
   0  -3   8 2139.55 199.607   9
   0   3  -8 2308.25 276.619   7
   0   3  -7 161.729 92.2743   3
   0  -3   7 220.928 124.275   2
   0  -3   7 332.133 106.908  12
   0  -3   7 306.894 81.6117   9
   0   3  -7 98.0684 72.6630   7
   0  -3   6-53.2227 87.7312   6
   0   3  -6 175.167 110.490   3
   0  -3   6 67.1223 97.0049   2
   0  -3   6-11.3131 61.7688  12
   0  -3   6 29.8299 48.6980   9
   0   3  -6 20.6726 86.0713   7
   0  -3   5 11627.2 542.823   6
   0   3  -5 11295.8 532.507   3
   0  -3   5 12376.4 545.022   2
   0  -3   5 11571.8 423.598  12
   0  -3   5 11342.0 399.593   9
   0   3  -5 11289.0 480.486   7
   0  -3   4 44720.4 1159.10   6
   0   3  -4 42389.6 1152.45   3
   0  -3   4 44225.9 1139.94   2
   0  -3   4 41775.0 946.055  12
   0   3  -4 41763.3 1038.91   7
   0  -3   3 18212.4 532.275   4
   0  -3   3 18466.9 612.100   6
   0   3  -3 18344.8 620.816   3
   0  -3   3 18376.3 587.679   2
   0   3  -3 19058.2 592.796  15
   0   3  -3 17457.2 500.539   7
   0  -3   2 8744.27 318.015   4
   0  -3   2 9155.30 368.852   6
   0  -3   2 8823.14 336.380   2
   0   3  -2 9157.51 373.442   3
   0  -3   2 8588.83 279.572  13
   0   3  -2 8744.03 326.569  15
   0   3  -2 8594.02 304.438  17
   0  -3   2 9104.30 322.988  14
   0  -3   2 9287.75 370.679   8
   0   3  -2 8772.43 250.800   7
   0  -3   1 28217.9 713.939   4
   0  -3   1 27994.4 748.918   6
   0  -3   1 28077.4 648.594   2
   0  -3   1 27346.9 705.982  14
   0  -3   1 27829.9 690.707  13
   0   3  -1 27580.2 688.227  11
   0  -3   1 28230.8 731.480   8
   0  -3   0 199001. 3708.43   4
   0  -3   0 189715. 3724.04   6
   0  -3   0 195263. 3515.20   5
   0   3   0 193903. 3609.51  11
   0  -3   0 194429. 3694.28  14
   0   3   0 188715. 3693.53  10
   0  -3   0 192978. 3636.05   8
   0  -3  -1 1069.59 125.781   4
   0   3   1 942.759 104.029  11
   0  -3  -1 1202.62 138.834  14
   0   3   1 931.255 119.668  10
   0  -3  -1 959.604 90.3612   8
   0  -3  -2 32341.7 930.465   4
   0   3   2 30535.2 700.261   2
   0  -3  -2 30959.2 768.470  16
   0  -3  -2 32643.3 933.838  14
   0   3   2 32634.7 908.064  10
   0  -3  -2 31263.9 728.043   8
   0  -3  -3 15033.1 624.620   4
   0   3   3 15098.2 467.148   2
   0  -3  -3 16079.0 643.332  14
   0  -3  -3 15060.7 517.791  16
   0   3   3 14868.1 603.128  10
   0   3   4 115488. 2385.71   2
   0  -3  -4 113974. 2478.14  16
   0  -3  -4 118185. 2676.35  14
   0   3   4 116810. 2604.07  10
   0  -3  -4 115872. 2588.95   7
   0  -3  -5 6985.00 220.649   3
   0   3   5 7490.51 384.549   2
   0  -3  -5 8133.87 517.039  14
   0  -3  -5 7131.25 418.241  16
   0   3   5 7594.57 478.578  10
   0  -3  -6 3227.36 164.332   3
   0   3   6 3637.68 289.135   2
   0  -3  -6 3641.71 372.028  14
   0  -3  -6 3937.85 335.197  16
   0   3   6 3743.53 354.949  10
   0   3   6 4314.50 368.371   9
   0   3   7 4160.41 337.272   2
   0  -3  -7 3545.42 193.197   3
   0  -3  -7 4393.79 435.433  14
   0  -3  -7 4353.31 385.419  16
   0   3   7 4755.84 433.826  10
   0   3   7 4132.48 395.863   9
   0   3   8 995.975 190.111   2
   0  -3  -8 808.798 194.690  16
   0  -3  -8 615.168 187.543  14
   0   3   8 888.447 204.184  10
   0   3   8 932.121 213.336   9
   0   3   9 28.7161 89.2602   2
   0  -3  -9 89.1166 103.057  16
   0  -3  -9 324.262 196.775  14
   0   3   9 286.366 155.808  10
   0   3   9 30.9390 103.039   9
   0   3  10 720.580 209.358   2
   0  -3 -10 858.471 233.137  16
   0  -3 -10 442.499 235.557  14
   0   3  10 770.275 228.231  10
   0   3  10 635.307 168.718   9
   0   3  11 5133.20 500.218   2
   0  -3 -11 5149.96 560.587  16
   0  -3 -11 4695.80 589.721  14
   0   3  11 4867.66 529.741   9
   0   3  11 5076.64 569.614  10
   0   3  12 1685.64 294.054   2
   0  -3 -12 1632.81 352.774  14
   0  -3 -12 1886.75 363.077  16
   0   3  12 1716.65 342.231   9
   0   3  12 1953.83 396.020  10
   0  -3 -13 1181.50 341.046  14
   0   3  13 1727.00 421.193  12
   0  -3 -13 1096.53 300.905  16
   0   3  13 2052.56 442.418  10
   0   3  14 567.739 317.764  12
   0  -3 -14 349.236 229.902  16
   0  -3 -14-258.462 269.891  14
   0   3  14 38.2138 188.308  10
   0  -3 -15 411.611 224.631  16
   0  -3 -15-172.273 306.122  14
   0   3  15 108.992 290.956  12
   0  -3 -16 3252.09 632.877   5
   0  -3 -16 3250.08 630.317  14
   0   3  16 2991.57 668.409  12
   0  -4  18 766.290 394.497   6
   0   4 -18 177.456 186.479  16
   0  -4  18 426.560 227.743   2
   0  -4  17-116.516 198.136   6
   0   4 -17 315.744 287.557  16
   0  -4  17 93.6403 176.489   2
   0  -4  16 2284.68 495.509   6
   0   4 -16 2120.32 486.994  16
   0  -4  16 2313.98 484.923   2
   0  -4  15 6621.77 783.165   6
   0   4 -15 7133.73 788.303  16
   0  -4  15 6461.37 733.370   2
   0   4 -15 6013.65 646.968   3
   0  -4  14 738.614 301.105   6
   0  -4  14 686.537 222.080  12
   0   4 -14 630.460 257.104  16
   0  -4  14 1409.82 343.439   2
   0   4 -14 774.233 262.076   3
   0  -4  13 1540.22 369.123   6
   0   4 -13 1249.76 323.501  16
   0  -4  13 956.029 241.004  12
   0  -4  13 1839.73 368.379   2
   0   4 -13 999.907 253.900   3
   0  -4  12 5315.31 590.093   6
   0   4 -12 5379.07 536.875   3
   0  -4  12 5245.80 554.935   2
   0  -4  12 4813.44 475.123  12
   0  -4  11 1042.01 272.570   6
   0   4 -11 1197.93 258.530   3
   0  -4  11 1148.33 268.523   2
   0  -4  11 1552.29 248.172  12
   0   4 -11 1406.61 294.195   7
   0  -4  10 12907.2 807.934   6
   0   4 -10 13052.6 776.623   3
   0  -4  10 13575.6 804.441   2
   0  -4  10 13246.8 690.627  12
   0   4 -10 12189.8 733.901   7
   0  -4  10 11453.1 536.099   9
   0  -4   9 2538.82 333.380   6
   0  -4   9 2368.82 313.074   2
   0   4  -9 2346.70 316.878   3
   0  -4   9 2105.81 250.763  12
   0   4  -9 2283.05 289.134   7
   0  -4   9 2155.48 207.140   9
   0  -4   8 31119.4 1189.55   6
   0  -4   8 31227.9 1162.60   2
   0   4  -8 30068.9 1148.75   3
   0   4  -8 34369.5 1210.01   1
   0  -4   8 31846.9 999.648  12
   0   4  -8 31757.4 1104.67   7
   0  -4   8 29875.5 887.365   9
   0  -4   7 8881.83 551.964   6
   0   4  -7 9685.90 568.919   3
   0  -4   7 9062.02 542.894   2
   0  -4   7 9278.89 433.017  12
   0  -4   7 9034.14 391.080   9
   0   4  -7 10090.5 522.375   7
   0  -4   6 63532.0 1680.98   6
   0   4  -6 63973.8 1683.62   3
   0  -4   6 63539.8 1657.00   2
   0  -4   6 57104.8 1378.30  12
   0   4  -6 60512.8 1529.21   7
   0  -4   5 45295.2 1256.08   2
   0   4  -5 45679.6 1293.13   3
   0  -4   5 43496.1 1265.02   6
   0   4  -5 43387.0 1126.12   7
   0   4  -4 22408.0 774.511   3
   0  -4   4 21671.8 726.816   2
   0  -4   4 20569.2 738.479   6
   0  -4   4 21870.6 649.239   4
   0   4  -4 20589.3 608.434   7
   0  -4   3 39548.7 1067.42   6
   0  -4   3 38803.7 971.491   4
   0   4  -3 40746.7 1092.12   3
   0  -4   3 42317.0 1038.17   2
   0  -4   3 38076.4 875.981  13
   0   4  -3 39440.5 1009.88  15
   0   4  -3 37289.4 941.564  17
   0  -4   3 37882.4 966.937  14
   0   4  -3 38868.0 864.307   7
   0  -4   3 41573.5 1078.36   8
   0  -4   2 27835.5 833.163   6
   0  -4   2 29162.1 785.370   4
   0  -4   2 31270.6 772.379   2
   0   4  -2 28856.2 838.034   3
   0  -4   2 29052.3 742.667  13
   0   4  -2 30157.1 751.762  15
   0  -4   2 29462.6 782.949  14
   0  -4   2 29139.6 837.830   8
   0   4  -2 28484.0 602.991   7
   0  -4   1 5469.92 292.462   4
   0  -4   1 5924.78 324.381   6
   0  -4   1 5519.14 285.573  13
   0  -4   1 5620.80 291.092  14
   0   4  -1 5365.62 265.265  11
   0  -4   1 5790.32 302.914   8
   0  -4   0 9149.41 286.387   5
   0  -4   0 8584.79 416.234   6
   0  -4   0 9342.13 414.565   4
   0  -4   0 9039.84 405.476  14
   0   4   0 8610.82 350.257  11
   0  -4   0 9301.82 374.250   8
   0   4   0 8305.40 398.636  10
   0  -4  -1 463.397 109.124   4
   0   4   1 372.131 44.4109   2
   0   4   1 306.457 71.7833  11
   0  -4  -1 265.784 84.0267  14
   0  -4  -1 342.579 73.0056   8
   0   4   1 259.147 68.1706  10
   0  -4  -2 546.555 135.573   4
   0   4   2 335.142 52.4770   2
   0  -4  -2 486.261 126.093  14
   0  -4  -2 319.399 70.3638   8
   0   4   2 545.937 127.294  10
   0  -4  -3 70427.5 1763.16   4
   0   4   3 64448.8 1406.28   2
   0  -4  -3 71459.5 1778.52  14
   0  -4  -3 68091.2 1519.98  16
   0   4   3 68673.5 1717.62  10
   0  -4  -3 64846.0 1407.06   8
   0   4   4 488.729 84.4126   2
   0  -4  -4 333.433 100.389  16
   0  -4  -4 630.599 175.756  14
   0   4   4 439.982 121.959  10
   0  -4  -4 429.682 69.9064   8
   0   4   5 42138.6 1118.52   2
   0  -4  -5 45261.2 1256.36  16
   0  -4  -5 46235.0 1452.11  14
   0  -4  -5 39955.5 939.596   8
   0   4   5 45502.1 1385.53  10
   0   4   6 14765.0 600.509   2
   0  -4  -6 15564.7 820.374  14
   0  -4  -6 15417.9 699.831  16
   0  -4  -6 12944.5 397.314   8
   0   4   6 15080.5 766.969  10
   0   4   7 429.961 121.095   2
   0  -4  -7 549.464 155.332  16
   0  -4  -7 525.780 176.062  14
   0   4   7 751.117 187.466  10
   0   4   7 578.387 163.370   9
   0   4   8 302.294 117.094   2
   0  -4  -8 240.787 110.654  16
   0  -4  -8 344.253 191.217  14
   0   4   8-34.6074 113.240   9
   0   4   9 13566.5 722.388   2
   0  -4  -9 14412.1 951.052  14
   0  -4  -9 13774.0 813.855  16
   0   4   9 13467.2 843.947   9
   0   4   9 13110.9 861.032  10
   0   4  10 6588.82 527.546   2
   0  -4 -10 8324.56 756.453  14
   0  -4 -10 6177.95 578.894  16
   0   4  10 8763.92 740.056  10
   0   4  10 7484.58 651.483   9
   0  -4 -11 114.295 120.418  16
   0  -4 -11 268.560 219.169  14
   0   4  11 237.848 193.430  10
   0   4  11 277.776 189.189   9
   0  -4 -12 16206.4 1190.24  14
   0  -4 -12 14464.4 1005.98  16
   0   4  12 13019.0 967.705   9
   0   4  12 14273.5 1055.42  10
   0  -4 -13 2908.34 536.800  14
   0   4  13 2506.59 511.067  12
   0  -4 -13 2312.76 412.424  16
   0   4  13 2591.94 489.460  10
   0   4  14 1778.56 474.241  12
   0  -4 -14 1038.80 353.822  14
   0   4  14 924.995 330.471  10
   0  -4 -15 1787.44 497.773   5
   0   4  15 1940.51 534.759  12
   0  -4 -15 1565.63 461.764  14
   0   4  15 1431.88 442.624  10
   0  -5  18-11.0008 204.126   6
   0   5 -18 87.0675 239.174  16
   0  -5  18 253.869 240.607   2
   0  -5  17 570.900 282.487   6
   0   5 -17 344.156 255.255  16
   0  -5  17 113.144 167.991   2
   0  -5  16 4974.09 736.757   6
   0   5 -16 3766.19 617.677  16
   0   5 -16 2795.45 471.607   3
   0  -5  16 3606.42 594.355   2
   0  -5  15 15685.2 1205.72   6
   0   5 -15 17389.2 1237.08  16
   0  -5  15 16645.2 1184.54   2
   0   5 -15 14910.2 1069.74   3
   0  -5  14 8897.30 849.043   6
   0   5 -14 8023.97 794.710  16
   0   5 -14 7087.56 691.268   3
   0  -5  14 8791.89 809.941   2
   0  -5  13 3290.15 500.579   6
   0   5 -13 2400.17 387.623   3
   0  -5  13 3330.12 475.370   2
   0  -5  13 2119.98 326.591  12
   0   5 -13 2203.36 400.221  16
   0  -5  12 9046.23 761.172   6
   0   5 -12 8540.36 697.581   3
   0  -5  12 9934.37 771.609   2
   0  -5  12 8506.75 598.400  12
   0   5 -12 8218.37 671.673   7
   0  -5  11 1911.02 330.352   6
   0  -5  11 2127.69 347.414   2
   0   5 -11 1832.36 322.961   3
   0  -5  11 2109.99 280.979  12
   0   5 -11 2148.10 330.926   7
   0  -5  10 6798.55 579.896   6
   0   5 -10 6779.46 570.338   3
   0  -5  10 6250.65 547.205   2
   0  -5  10 6213.91 438.082  12
   0   5 -10 6209.91 504.482   7
   0  -5   9-143.281 116.203   6
   0   5  -9 49.8982 135.113   1
   0   5  -9 30.3503 121.185   3
   0  -5   9 147.595 154.021   2
   0  -5   9-5.43094 68.9812  12
   0   5  -9-95.6407 89.0891   7
   0  -5   8-73.5234 105.603   6
   0  -5   8 44.7617 90.5414   2
   0   5  -8-13.0296 89.6646   1
   0  -5   8 18.7171 56.2483  12
   0   5  -8 50.7696 67.6478   7
   0  -5   7 1460.74 229.948   6
   0   5  -7 988.717 206.039   3
   0  -5   7 1217.81 217.127   2
   0  -5   7 1046.89 134.672  12
   0   5  -7 1250.33 184.456   7
   0   5  -6 2617.10 294.374   3
   0  -5   6 2122.90 251.881   2
   0  -5   6 2369.65 268.647   6
   0   5  -6 1950.43 206.155   7
   0  -5   5 42641.0 1223.16   2
   0   5  -5 41610.3 1276.42   3
   0  -5   5 40611.4 1244.35   6
   0  -5   5 41098.9 1102.59   4
   0   5  -5 41750.6 1061.23   7
   0  -5   4 415.758 119.735   6
   0  -5   4 416.626 99.4138   4
   0  -5   4 243.814 102.574   2
   0   5  -4 635.523 141.678   3
   0   5  -4 349.644 101.354  15
   0   5  -4 389.966 89.1932  17
   0  -5   4 405.895 74.4789  13
   0   5  -4 463.411 79.4311   7
   0  -5   3 1043.18 161.294   6
   0  -5   3 928.494 134.304   4
   0  -5   3 1178.72 148.723   2
   0   5  -3 873.457 148.867   3
   0   5  -3 1094.42 132.342  17
   0  -5   3 1062.43 119.772  13
   0   5  -3 1065.95 132.949  15
   0  -5   3 1048.29 140.294  14
   0  -5   3 1058.93 158.972   8
   0   5  -3 945.798 78.3696   7
   0  -5   2 38021.5 1019.58   4
   0  -5   2 37788.0 1081.06   6
   0   5  -2 36320.9 1038.76   3
   0  -5   2 38288.6 943.656   2
   0  -5   2 37204.6 976.928  13
   0  -5   2 37171.1 1003.71  14
   0   5  -2 37273.4 918.601  15
   0  -5   2 37411.5 1053.95   8
   0  -5   1 71732.8 1663.75   4
   0  -5   1 67535.6 1334.83   5
   0  -5   1 72794.3 1723.84   6
   0   5  -1 68810.1 1597.37   3
   0  -5   1 72824.2 1651.10  14
   0  -5   1 72032.0 1643.26  13
   0   5  -1 71018.9 1579.25  11
   0  -5   1 71532.1 1647.85   8
   0  -5   0 22627.9 796.214   6
   0  -5   0 20311.1 550.840   5
   0  -5   0 22268.5 767.373   4
   0   5   0 21147.7 639.032   3
   0  -5   0 22361.0 755.628  14
   0   5   0 21383.5 661.773  11
   0   5   0 21160.2 752.003  10
   0  -5   0 22337.3 698.542   8
   0  -5  -1 46088.7 1262.64   4
   0  -5  -1 42914.4 1038.12   5
   0   5   1 41177.6 864.057   2
   0   5   1 41427.7 989.374   3
   0   5   1 44388.4 1119.53  11
   0  -5  -1 43687.2 1232.48  14
   0  -5  -1 43206.2 1086.00   8
   0   5   1 45152.0 1234.56  10
   0  -5  -2 104595. 2331.20   4
   0   5   2 93722.1 1814.36   2
   0   5   2 91656.7 1839.49   3
   0  -5  -2 98308.2 2293.89  14
   0  -5  -2 95293.4 2008.97   8
   0   5   2 98503.2 2259.99  10
   0  -5  -3 46389.2 1392.00   4
   0   5   3 42039.4 970.757   2
   0  -5  -3 44894.5 1376.56  14
   0  -5  -3 43131.7 1052.43   8
   0   5   3 45541.6 1353.22  10
   0  -5  -4 9051.22 572.432   4
   0   5   4 8172.84 344.643   2
   0  -5  -4 8517.24 424.452  16
   0  -5  -4 9152.64 574.008  14
   0  -5  -4 7807.69 331.649   8
   0   5   4 9166.96 551.244  10
   0   5   5 25163.4 771.455   2
   0  -5  -5 29901.1 1155.55  14
   0  -5  -5 25231.8 882.076  16
   0   5   5 27944.5 1076.86  10
   0  -5  -5 24054.3 660.302   8
   0   5   6 29421.9 928.564   2
   0  -5  -6 29249.4 1049.30  16
   0  -5  -6 31099.9 1275.88  14
   0   5   6 33031.2 1247.63  10
   0   5   7 967.219 157.607   2
   0  -5  -7 955.127 262.642  14
   0  -5  -7 1337.42 213.539  16
   0   5   7 1143.25 248.883  10
   0   5   7 1519.19 279.233   9
   0   5   8 2701.48 284.735   2
   0  -5  -8 3240.18 363.723  16
   0  -5  -8 3203.24 439.454  14
   0   5   8 3472.41 427.453  10
   0   5   8 3706.66 444.209   9
   0  -5  -9 70.3933 126.894  16
   0  -5  -9-74.9223 149.218  14
   0   5   9 69.3156 138.298   9
   0   5   9 24.5792 155.928  10
   0  -5 -10 8.10992 161.982  14
   0  -5 -10 136.578 121.680  16
   0   5  10-177.574 186.038   9
   0   5  10 90.6252 166.000  10
   0  -5 -11 4254.18 517.388  16
   0  -5 -11 5561.18 685.667  14
   0   5  11 4202.10 567.641  10
   0   5  11 4094.07 537.557   9
   0  -5 -12 481.987 272.536  14
   0   5  12 252.209 169.696   9
   0   5  12 145.577 178.150  10
   0  -5 -13 524.023 272.412  14
   0   5  13 765.625 325.185  12
   0   5  13 748.639 287.828  10
   0  -5 -14-180.446 193.808   5
   0   5  14 307.960 292.916  12
   0  -5 -14 99.1786 195.331  14
   0   5  14-72.1651 156.673  10
   0  -5 -15-185.387 235.311   5
   0  -5 -15 152.975 204.853  14
   0   5  15 388.451 342.220  12
   0   5  15 151.626 194.650  10
   0  -6  18 1248.82 429.413   6
   0   6 -18 1669.43 478.205  16
   0  -6  18 476.939 262.679   2
   0  -6  17 1857.37 478.120   6
   0   6 -17 2048.59 504.831  16
   0  -6  17 873.258 332.630   2
   0  -6  16 1398.99 418.617   6
   0   6 -16 1979.65 467.901  16
   0  -6  16 832.540 334.914   2
   0   6 -16 1185.44 330.580   3
   0  -6  15 430.454 235.101   6
   0   6 -15 632.236 286.255  16
   0  -6  15 291.222 239.663   2
   0   6 -15 105.427 172.083   3
   0  -6  14 951.892 320.023   6
   0   6 -14 803.278 300.834  16
   0   6 -14 1057.49 313.197   3
   0  -6  14 921.752 289.734   2
   0   6 -13 1752.95 353.142   3
   0  -6  13 1200.85 317.175   2
   0  -6  13 1666.81 391.364   6
   0  -6  12 723.692 255.009   2
   0   6 -12 644.942 244.605   3
   0  -6  12 640.599 231.668   6
   0   6 -12 796.328 229.328   7
   0  -6  11 12938.2 870.317   6
   0   6 -11 12707.6 840.200   3
   0  -6  11 11287.7 788.934   2
   0  -6  11 12148.5 635.468  12
   0   6 -11 12735.5 775.435   7
   0  -6  10 33408.0 1379.17   6
   0  -6  10 33060.7 1348.93   2
   0   6 -10 32322.5 1327.20   1
   0   6 -10 30668.6 1323.02   3
   0  -6  10 29392.9 1012.13  12
   0   6 -10 32402.1 1226.95   7
   0  -6   9 131.313 154.806   2
   0   6  -9 313.795 130.810   1
   0   6  -9-43.9433 142.976   3
   0  -6   9 346.258 192.538   6
   0   6  -9 213.395 119.659   7
   0   6  -8 8867.31 595.130   1
   0  -6   8 8665.08 587.278   2
   0   6  -8 9080.23 623.245   3
   0  -6   8 9016.02 617.040   6
   0   6  -8 8868.72 510.993   7
   0   6  -7 1612.62 258.954   3
   0  -6   7 1390.04 187.860   4
   0   6  -7 1187.44 209.805   1
   0  -6   7 1503.26 230.111   2
   0  -6   7 1271.71 229.272   6
   0   6  -7 1300.04 173.716   7
   0  -6   6 3636.93 365.422   6
   0  -6   6 3068.20 275.696   4
   0   6  -6 3363.97 365.747   3
   0  -6   6 3051.67 312.158   2
   0  -6   6 2244.40 156.464  13
   0   6  -6 2678.51 231.078   7
   0  -6   5 28169.8 887.076   4
   0  -6   5 29833.0 1031.45   6
   0  -6   5 29683.3 979.725   2
   0   6  -5 28962.4 1042.07   3
   0  -6   5 27316.9 734.453  13
   0   6  -5 28815.4 784.581   7
   0  -6   4 214.048 120.393   6
   0  -6   4 293.623 96.5065   2
   0   6  -4 134.840 105.568   3
   0  -6   4 396.160 111.537   4
   0  -6   4 314.506 100.661  14
   0  -6   4 245.744 71.6866  13
   0   6  -4 435.503 101.194  17
   0   6  -4 299.623 102.938  15
   0  -6   4 181.869 102.519   8
   0   6  -4 279.192 58.2614   7
   0  -6   3 2802.61 243.425   4
   0  -6   3 2754.57 272.693   6
   0  -6   3 2751.73 224.980   2
   0   6  -3 2351.34 243.150   3
   0   6  -3 2640.59 212.410  15
   0  -6   3 2500.45 227.079  14
   0  -6   3 2393.03 201.921  13
   0   6  -3 2144.26 108.404   7
   0  -6   3 2859.12 273.803   8
   0  -6   2 39972.9 1190.49   6
   0  -6   2 39705.0 1124.31   4
   0   6  -2 39532.5 1127.80   3
   0   6  -2 37738.0 1066.45  11
   0  -6   2 40997.2 1096.28  13
   0  -6   2 38220.7 1102.24  14
   0   6  -2 38237.6 966.607  15
   0  -6   2 38234.5 1136.11   8
   0  -6   1 33322.2 1043.51   6
   0  -6   1 28385.4 647.416   5
   0  -6   1 30560.3 980.286   4
   0   6  -1 31349.5 911.444   3
   0   6  -1 29708.8 882.239  11
   0  -6   1 31136.2 961.664  14
   0  -6   1 30840.0 948.711   8
   0  -6   0 5600.31 253.392   5
   0  -6   0 5748.56 413.555   6
   0  -6   0 6041.63 403.538   4
   0   6   0 5767.17 319.485   3
   0   6   0 5725.31 338.211  11
   0  -6   0 6164.07 405.371  14
   0  -6   0 6061.84 359.134   8
   0   6   0 6528.75 424.251  10
   0  -6  -1 11073.1 577.657   4
   0  -6  -1 11212.4 432.798   5
   0   6   1 10323.7 407.627   3
   0   6   1 9919.68 282.870   2
   0  -6  -1 11178.3 578.928  14
   0   6   1 11004.1 488.393  11
   0  -6  -1 10986.0 484.100   8
   0   6   1 10618.3 561.179  10
   0  -6  -2 3007.67 242.831   5
   0  -6  -2 2770.15 300.176   4
   0   6   2 2842.03 126.841   2
   0   6   2 2876.19 170.834   3
   0  -6  -2 3116.01 314.402  14
   0  -6  -2 3059.18 234.218   8
   0   6   2 3435.60 324.041  10
   0  -6  -3 6842.80 499.496   4
   0   6   3 5501.34 222.745   2
   0  -6  -3 6823.69 496.635  14
   0  -6  -3 5630.75 313.438   8
   0   6   3 6011.21 447.109  10
   0  -6  -4 1950.01 292.623   4
   0   6   4 1499.05 131.273   2
   0  -6  -4 1784.36 285.686  14
   0   6   4 2197.79 285.935  10
   0  -6  -4 1409.28 148.072   8
   0   6   5 26148.6 763.059   2
   0  -6  -5 29137.0 1212.37  14
   0  -6  -5 24724.5 714.198   8
   0   6   5 30776.5 1179.23  10
   0   6   6 3125.54 249.432   2
   0  -6  -6 3310.88 416.951  14
   0   6   6 3797.85 412.530  10
   0  -6  -7 5276.04 438.633  16
   0  -6  -7 5678.73 580.434  14
   0   6   7 5925.44 555.803  10
   0   6   7 5268.82 523.859   9
   0  -6  -8 4228.11 531.191  14
   0  -6  -8 5163.72 462.096  16
   0   6   8 5799.33 585.360  10
   0   6   8 4129.04 499.934   9
   0  -6  -9 680.529 207.055  16
   0  -6  -9 997.391 298.124  14
   0   6   9 1111.56 280.245   9
   0   6   9 1034.54 285.858  10
   0  -6 -10 13609.1 1059.25  14
   0   6  10 14837.3 1041.66  10
   0   6  10 12299.5 955.366   9
   0  -6 -11 1136.92 332.244  14
   0   6  11 1275.98 350.144   9
   0   6  11 1000.54 305.721  10
   0  -6 -12 1239.07 361.744   5
   0  -6 -12 359.702 241.485  14
   0   6  12 496.656 258.446   9
   0   6  12 693.014 278.329  10
   0  -6 -13 2143.07 476.111   5
   0  -6 -13 2644.00 551.129  14
   0   6  13 3756.46 671.963  12
   0   6  13 3519.81 599.513  10
   0  -6 -14 707.346 326.779   5
   0  -6 -14 1274.30 427.885  14
   0   6  14 1126.51 449.467  12
   0   6  14 730.851 297.530  10
   0   6  15 691.173 321.786  10
   0  -7  18 438.579 340.753   6
   0   7 -18-115.315 220.763  16
   0  -7  18-89.7234 212.101   2
   0  -7  17 523.785 304.801   6
   0   7 -17 598.478 322.277  16
   0   7 -17 401.723 243.770   3
   0  -7  17 304.974 190.164   2
   0  -7  16 835.540 354.232   6
   0   7 -16 818.518 328.608  16
   0   7 -16 458.332 252.457   3
   0  -7  16 791.140 287.149   2
   0  -7  15 2378.73 487.957   6
   0   7 -15 1964.94 439.066  16
   0   7 -15 2463.06 462.583   3
   0  -7  15 2024.08 433.541   2
   0  -7  14 9864.18 908.794   6
   0   7 -14 11222.3 935.146  16
   0   7 -14 8125.18 791.436   3
   0  -7  14 10004.7 882.461   2
   0  -7  13 2737.00 449.046   2
   0   7 -13 2280.47 406.918   3
   0  -7  13 1814.51 368.226   6
   0   7 -12 10038.8 808.441   3
   0  -7  12 11681.6 858.283   2
   0  -7  12 12339.1 904.775   6
   0   7 -11 14697.7 904.831   1
   0  -7  11 13734.3 887.318   2
   0   7 -11 14013.5 922.059   3
   0  -7  11 12620.4 876.836   6
   0   7 -11 13573.8 792.813   7
   0  -7  10 17958.5 974.643   2
   0   7 -10 17377.3 948.787   1
   0   7 -10 15617.6 934.067   3
   0  -7  10 17897.1 991.370   6
   0   7 -10 16256.3 823.589   7
   0  -7   9 2247.03 327.241   2
   0   7  -9 2371.23 327.746   1
   0  -7   9 1905.76 243.367   4
   0   7  -9 2282.42 334.707   3
   0  -7   9 1725.00 302.156   6
   0   7  -9 2394.38 282.148   7
   0  -7   8 2196.86 318.460   6
   0  -7   8 2542.24 314.625   2
   0   7  -8 2495.52 331.243   3
   0   7  -8 2305.48 312.299   1
   0  -7   8 1775.70 227.472   4
   0  -7   8 1645.14 124.492  13
   0   7  -8 2047.85 233.486   7
   0  -7   7 21187.6 948.351   6
   0  -7   7 19658.9 766.853   4
   0   7  -7 21911.6 987.256   3
   0  -7   7 21513.6 912.716   2
   0   7  -7 20916.2 923.728   1
   0  -7   7 17351.2 532.502  13
   0   7  -7 19396.2 711.808   7
   0  -7   6 3729.64 307.137   4
   0  -7   6 3579.73 357.567   6
   0  -7   6 3524.77 335.931   2
   0   7  -6 3416.58 361.741   3
   0   7  -6 3362.51 333.191   1
   0  -7   6 2930.43 194.003  13
   0   7  -6 3115.57 229.739   7
   0  -7   5 509.439 149.707   6
   0  -7   5 583.754 126.620   4
   0   7  -5 756.384 187.094   3
   0  -7   5 703.620 142.917   2
   0   7  -5 597.852 119.001  17
   0  -7   5 563.616 93.8535  13
   0   7  -5 615.253 88.5581   7
   0  -7   4 919.892 175.343   6
   0   7  -4 843.279 175.763   3
   0  -7   4 1147.54 171.160   2
   0  -7   4 1127.41 171.602   4
   0   7  -4 943.077 143.589  17
   0  -7   4 924.463 157.631  14
   0  -7   4 911.098 127.529  13
   0   7  -4 1003.73 147.554  15
   0  -7   4 683.685 142.396   8
   0   7  -4 981.367 84.1907   7
   0  -7   3 11451.2 551.355   4
   0  -7   3 11926.2 618.067   6
   0   7  -3 11566.4 587.716   3
   0   7  -3 11968.6 559.754  11
   0  -7   3 11940.0 561.375  14
   0  -7   3 12105.0 526.796  13
   0   7  -3 11827.5 488.190  15
   0  -7   3 12315.1 615.597   8
   0  -7   2 20762.1 801.790   4
   0  -7   2 21156.1 857.531   6
   0   7  -2 20832.7 790.378   3
   0   7  -2 20403.0 635.803  15
   0   7  -2 19797.2 736.920  11
   0  -7   2 21682.6 803.456  14
   0  -7   2 20770.2 807.320   8
   0  -7   1 29488.8 1037.57   6
   0  -7   1 28123.5 976.235   4
   0  -7   1 24470.8 598.819   5
   0   7  -1 27838.1 889.360   3
   0   7  -1 26069.1 854.845  11
   0  -7   1 27935.9 955.479  14
   0  -7   1 27052.5 934.152   8
   0  -7   0 3588.03 336.019   4
   0  -7   0 2918.35 191.582   5
   0  -7   0 3835.57 370.122   6
   0   7   0 3263.25 254.324   3
   0  -7   0 3625.48 334.850  14
   0   7   0 3151.24 267.535  11
   0   7   0 3371.47 332.640  10
   0  -7   0 3398.54 293.887   8
   0  -7  -1 8228.04 385.032   5
   0  -7  -1 8437.62 537.143   4
   0   7   1 7026.37 218.408   2
   0   7   1 8181.48 373.995   3
   0  -7  -1 8351.30 528.338  14
   0   7   1 8632.71 454.562  11
   0  -7  -1 8013.81 431.337   8
   0   7   1 8488.47 530.649  10
   0  -7  -2 2720.40 241.753   5
   0  -7  -2 3287.34 349.685   4
   0   7   2 2638.93 178.910   3
   0  -7  -2 2982.11 325.411  14
   0   7   2 2838.12 314.109  10
   0  -7  -2 3275.99 265.325   8
   0  -7  -3 43405.3 1444.59   4
   0  -7  -3 40861.5 1186.60   5
   0  -7  -3 45406.5 1460.73  14
   0   7   3 43347.0 1399.44  10
   0  -7  -3 39356.9 1064.70   8
   0  -7  -4 4934.65 394.420   5
   0  -7  -4 5468.90 498.611   4
   0   7   4 3966.04 190.410   2
   0  -7  -4 4991.00 483.163  14
   0   7   4 4562.45 440.013  10
   0  -7  -4 4007.80 276.683   8
   0  -7  -5 29558.8 1296.33  14
   0   7   5 28236.5 1218.47  10
   0  -7  -6 15181.7 953.669  14
   0   7   6 14508.7 882.436  10
   0  -7  -7-82.8800 182.368  14
   0   7   7 212.622 157.640  10
   0  -7  -8-42.1625 162.704  14
   0   7   8 113.979 137.047  10
   0   7   8 131.987 143.619   9
   0  -7  -9 3949.73 515.158   5
   0  -7  -9 3329.32 520.417  14
   0   7   9 4295.58 559.329   9
   0   7   9 4778.81 584.009  10
   0  -7 -10 732.046 258.443   5
   0  -7 -10 27.0939 195.051  14
   0   7  10 752.206 286.464  10
   0   7  10 130.362 194.216   9
   0  -7 -11 724.024 278.169   5
   0  -7 -11 845.913 325.476  14
   0   7  11 985.036 324.001   9
   0   7  11 732.063 276.830  10
   0  -7 -12-46.9113 159.657   5
   0  -7 -12-160.615 184.091  14
   0   7  12 70.8172 191.315   9
   0   7  12-28.6591 167.241  10
   0  -7 -13 757.909 323.776   5
   0   7  13-73.5810 220.204  12
   0  -7 -13 765.804 347.489  14
   0   7  13 866.299 338.025  10
   0  -7 -14 550.172 291.564   5
   0   7  14 70.3525 171.912  10
   0  -8  18 63.9793 195.329   6
   0  -8  18-51.7960 201.721   2
   0   8 -18 189.785 222.438   3
   0  -8  17 3860.89 667.940   6
   0   8 -17 4388.00 693.065  16
   0  -8  17 4081.34 675.209   2
   0   8 -17 3337.58 581.648   3
   0  -8  16 2773.57 559.435   6
   0   8 -16 2914.68 538.010  16
   0   8 -16 1860.79 425.634   3
   0  -8  16 3462.68 586.267   2
   0  -8  15 287.233 249.266   6
   0   8 -15 7.02274 199.964  16
   0   8 -15 81.1301 179.700   3
   0  -8  15 282.921 200.395   2
   0   8 -14 183.229 174.276   3
   0  -8  14-60.8492 194.535   2
   0  -8  14 385.833 261.414   6
   0  -8  13 1099.08 314.201   2
   0   8 -13 755.480 291.659   3
   0  -8  13 1174.68 344.893   6
   0   8 -12 371.249 194.578   3
   0  -8  12 252.888 222.386   2
   0   8 -12 437.004 226.451   1
   0  -8  12 230.910 119.478   4
   0  -8  12 219.879 185.553   6
   0   8 -11 4934.64 547.508   3
   0   8 -11 5108.78 539.120   1
   0  -8  11 4452.80 505.314   2
   0  -8  11 4065.79 399.852   4
   0  -8  11 4381.75 514.767   6
   0   8 -11 3946.01 407.230   7
   0   8 -10 446.294 175.694   1
   0   8 -10 499.158 236.806   3
   0  -8  10 405.038 186.263   2
   0  -8  10 324.001 121.514   4
   0  -8  10 177.665 164.753   6
   0   8 -10 428.088 139.928   7
   0  -8   9 2896.54 376.619   2
   0  -8   9 2416.10 284.279   4
   0   8  -9 2457.10 369.025   3
   0   8  -9 2352.21 347.963   1
   0  -8   9 2249.43 363.191   6
   0   8  -9 2094.74 260.327   7
   0  -8   8 8992.13 618.958   2
   0   8  -8 9612.67 683.237   3
   0   8  -8 10608.7 687.459   1
   0  -8   8 9421.62 543.989   4
   0  -8   8 10082.9 683.691   6
   0   8  -8 8944.20 493.497   7
   0  -8   7 1764.49 292.709   6
   0   8  -7 2042.43 304.579   3
   0  -8   7 1308.60 193.590   4
   0  -8   7 2042.07 278.409   2
   0   8  -7 1955.58 295.630   1
   0  -8   7 1587.23 143.788  13
   0   8  -7 1923.50 196.664   7
   0  -8   6 1637.16 253.322   6
   0   8  -6 1616.94 249.431   1
   0   8  -6 1001.04 212.494   3
   0  -8   6 1416.81 194.867   4
   0  -8   6 1191.87 208.911   2
   0  -8   6 1541.82 158.930  13
   0   8  -6 1562.03 154.968   7
   0  -8   5 564.526 155.446   6
   0   8  -5 896.657 201.960   1
   0  -8   5 459.311 126.151   4
   0   8  -5 660.591 181.675   3
   0  -8   5 840.360 161.518   2
   0   8  -5 742.589 140.803  17
   0  -8   5 614.215 128.366  14
   0  -8   5 616.597 120.537  13
   0   8  -5 677.189 80.7402   7
   0  -8   4 3226.37 299.072   4
   0  -8   4 3612.60 355.510   6
   0   8  -4 3498.90 348.146   3
   0   8  -4 3785.69 302.386  17
   0  -8   4 3279.17 298.473  14
   0  -8   4 3642.57 286.325  13
   0   8  -4 3702.55 294.781  15
   0  -8   4 3536.19 347.431   8
   0  -8   3 19905.7 812.137   4
   0  -8   3 19747.2 883.149   6
   0   8  -3 20826.9 856.336   3
   0   8  -3 19434.7 684.780  15
   0   8  -3 19928.4 797.162  11
   0  -8   3 20157.9 809.478  14
   0  -8   3 20895.6 878.787   8
   0  -8   2 3188.60 311.747   4
   0  -8   2 3157.10 331.683   6
   0   8  -2 2921.27 289.461   3
   0   8  -2 2990.35 278.172  11
   0   8  -2 2927.75 215.836  15
   0  -8   2 3668.62 321.984  14
   0  -8   2 2923.78 305.372   8
   0  -8   1 10951.5 637.905   6
   0  -8   1 11003.8 612.666   4
   0  -8   1 9980.60 312.651   5
   0   8  -1 10809.7 540.930   3
   0   8  -1 10156.3 390.465  15
   0   8  -1 10416.5 524.355  11
   0  -8   1 10609.0 593.106  14
   0   8  -1 11628.6 649.961  10
   0  -8   1 10011.2 559.096   8
   0  -8   0 2035.07 270.446   4
   0  -8   0 2115.31 301.902   6
   0  -8   0 1838.47 155.359   5
   0   8   0 1833.91 210.527   3
   0  -8   0 2055.33 281.913  14
   0   8   0 1562.71 206.702  11
   0  -8   0 2162.91 258.019   8
   0   8   0 2417.47 308.646  10
   0  -8  -1 15228.1 572.083   5
   0  -8  -1 14831.4 779.464   4
   0   8   1 14260.0 562.686   3
   0   8   1 15339.6 677.603  11
   0  -8  -1 16407.7 814.920  14
   0   8   1 15404.4 786.753  10
   0  -8  -1 15027.1 662.836   8
   0  -8  -2 1421.19 245.412   4
   0  -8  -2 1448.88 182.653   5
   0   8   2 1273.46 135.096   3
   0  -8  -2 1203.98 228.078  14
   0  -8  -2 1227.35 180.209   8
   0   8   2 1057.10 219.086  10
   0  -8  -3 6327.69 431.104   5
   0  -8  -3 7685.57 596.437   4
   0  -8  -3 6863.95 570.576  14
   0  -8  -3 6848.29 405.509   8
   0   8   3 6424.69 531.469  10
   0  -8  -4 59.2785 94.5818   5
   0  -8  -4 296.729 186.881   4
   0  -8  -4 226.782 151.637  14
   0   8   4-46.8839 130.389  10
   0  -8  -5 2423.51 320.743   5
   0  -8  -5 2088.75 359.521  14
   0   8   5 2670.98 373.394  10
   0  -8  -6 2062.53 322.738   5
   0  -8  -6 2477.10 416.489  14
   0   8   6 1710.07 328.764  10
   0  -8  -7 12.0076 117.506   5
   0  -8  -7-127.723 180.454  14
   0   8   7 42.4016 140.261  10
   0  -8  -8 1149.18 266.185   5
   0  -8  -8 1274.13 313.456  14
   0   8   8 1639.00 353.111  10
   0   8   8 1131.34 300.946   9
   0  -8  -9 249.069 139.093   5
   0  -8  -9-35.9929 176.074  14
   0   8   9 90.0222 165.863   9
   0   8   9 162.453 180.286  10
   0  -8 -10-34.4281 134.822   5
   0   8  10 149.689 181.515  10
   0   8  10-161.175 239.544   9
   0  -8 -11 625.836 277.131   5
   0  -8 -11 917.383 338.999  14
   0   8  11 870.723 299.199   9
   0   8  11 729.119 303.924  10
   0  -8 -12 3.63289 186.393   5
   0  -8 -12 535.470 305.450  14
   0   8  12-315.775 373.166  12
   0   8  12 604.009 316.777  10
   0   8  12 299.074 241.630   9
   0  -8 -13 634.218 258.539   5
   0   8  13 1031.20 340.732  10
   0   9 -19 1964.03 518.985   3
   0  -9  18 2825.80 611.131   6
   0   9 -18 3239.56 621.858  16
   0   9 -18 2115.90 504.781   3
   0  -9  18 3027.25 606.754   2
   0  -9  17 556.426 324.987   6
   0   9 -17 549.775 277.338  16
   0   9 -17 707.126 304.150   3
   0  -9  17 775.090 331.612   2
   0  -9  16 737.850 341.381   6
   0   9 -16 619.850 286.493  16
   0   9 -16 804.615 319.617   3
   0  -9  16 275.174 170.803   2
   0  -9  15-111.196 154.069   6
   0   9 -15 92.5594 176.168  16
   0  -9  15-66.5009 186.153   2
   0   9 -15-43.0814 155.446   3
   0  -9  14 6279.12 714.003   2
   0   9 -14 4619.27 630.384   3
   0  -9  14 4656.42 638.585   6
   0  -9  13 1782.05 374.151   2
   0   9 -13 1594.06 376.102   3
   0   9 -13 1906.36 357.052   1
   0  -9  13 1788.27 379.629   6
   0   9 -12 53.5332 186.761   3
   0   9 -12 694.065 239.145   1
   0  -9  12 420.447 216.359   2
   0  -9  12 333.029 215.518   6
   0   9 -11 884.137 269.657   3
   0  -9  11 942.238 253.098   2
   0   9 -11 1149.92 285.977   1
   0  -9  11 1055.18 208.760   4
   0  -9  11 919.036 300.220   6
   0  -9  10 34606.4 1449.10   2
   0   9 -10 32999.1 1491.85   3
   0   9 -10 35790.8 1477.91   1
   0  -9  10 34622.9 1488.27   6
   0  -9  10 29930.5 1166.00   4
   0   9 -10 30816.5 1156.10   7
   0   9  -9 53256.4 1809.21   1
   0   9  -9 51713.9 1855.02   3
   0  -9   9 50461.5 1743.28   2
   0  -9   9 45844.0 1482.96   4
   0  -9   9 50498.0 1808.58   6
   0   9  -9 47463.4 1421.74   7
   0   9  -8 7546.99 632.394   3
   0  -9   8 7534.63 576.069   2
   0   9  -8 6875.31 570.918   1
   0  -9   8 6631.51 465.045   4
   0  -9   8 7207.37 596.921   6
   0   9  -8 6481.10 390.611   7
   0  -9   7 23055.1 910.510   4
   0  -9   7 23760.7 1085.30   6
   0   9  -7 23626.3 1110.50   3
   0  -9   7 26067.4 1051.38   2
   0   9  -7 24611.6 1096.37   1
   0  -9   7 20172.0 685.253  13
   0   9  -7 21908.7 715.462   7
   0  -9   6 13095.6 772.609   6
   0  -9   6 12184.9 633.532   4
   0   9  -6 11634.0 587.284  17
   0  -9   6 12456.4 671.415   2
   0   9  -6 12983.2 771.226   3
   0   9  -6 13710.2 774.829   1
   0  -9   5 5.23543 114.952   6
   0   9  -5 171.591 124.225   1
   0   9  -5 215.397 142.193   3
   0  -9   5 117.996 108.509   4
   0   9  -5 75.1029 78.6423  17
   0  -9   5 267.933 133.942  14
   0  -9   4 982.091 230.943   6
   0   9  -4 674.653 163.860   3
   0  -9   4 855.156 174.741   4
   0  -9   4 955.909 173.111  14
   0   9  -4 833.960 143.253  15
   0   9  -4 1218.13 199.462  11
   0  -9   3 13069.9 673.393   4
   0  -9   3 11925.4 710.129   6
   0   9  -3 11603.5 650.792   3
   0  -9   3 11802.4 642.169  14
   0   9  -3 10281.0 480.528  15
   0   9  -3 10994.9 597.240  11
   0  -9   3 12137.6 685.452   8
   0  -9   2 28885.7 1095.98   4
   0  -9   2 27843.1 1144.76   6
   0   9  -2 29377.8 1052.49   3
   0   9  -2 26661.3 795.338  15
   0  -9   2 25733.7 1036.25  14
   0   9  -2 27690.0 987.968  11
   0  -9   2 29038.6 1091.60   8
   0  -9   1-0.60199 141.928   6
   0  -9   1-61.7781 102.864   4
   0  -9   1 134.111 38.2332   5
   0   9  -1 355.524 119.639   3
   0  -9   1 317.065 124.384  14
   0   9  -1 135.296 51.4519  15
   0   9  -1 127.622 83.2754  11
   0   9  -1 93.9037 115.067  10
   0  -9   1 217.175 111.528   8
   0  -9   0 11928.6 736.357   6
   0  -9   0 11979.0 707.540   4
   0  -9   0 9107.34 381.289   5
   0   9   0 9638.05 510.061   3
   0  -9   0 10310.7 652.560  14
   0   9   0 9191.83 529.710  11
   0  -9   0 10613.8 597.017   8
   0   9   0 10814.7 679.279  10
   0  -9  -1 1308.66 251.259   4
   0  -9  -1 1220.67 159.834   5
   0   9   1 1402.60 170.691   3
   0  -9  -1 915.681 205.047  14
   0   9   1 1560.21 226.319  11
   0   9   1 1089.91 234.225  10
   0  -9  -1 1252.02 204.436   8
   0  -9  -2 9799.09 691.754   4
   0  -9  -2 8444.86 472.731   5
   0  -9  -2 8275.28 632.848  14
   0  -9  -2 8200.96 499.532   8
   0   9   2 9183.76 653.761  10
   0  -9  -3-54.1853 133.225   4
   0  -9  -3 6.78271 82.2671   5
   0  -9  -3-73.7856 147.645  14
   0  -9  -3-41.9312 80.9828   8
   0   9   3 7.42033 103.621  10
   0  -9  -4 1403.86 288.920   4
   0  -9  -4 1532.41 240.087   5
   0  -9  -4 1446.64 302.574  14
   0   9   4 1651.98 307.483  10
   0  -9  -5-67.2545 107.701   5
   0  -9  -5-91.4256 162.204  14
   0   9   5 69.5878 150.946  10
   0  -9  -6 276.532 128.849   5
   0  -9  -6 445.414 223.767  14
   0   9   6 682.520 261.431  10
   0  -9  -7 3533.98 454.755   5
   0  -9  -7 4352.23 597.281  14
   0   9   7 4882.83 576.443  10
   0  -9  -8 7170.92 689.270   5
   0  -9  -8 7070.83 782.144  14
   0   9   8 7272.21 740.205  10
   0   9   8 7634.96 784.548   9
   0  -9  -9 398.728 175.540   5
   0  -9  -9 494.533 264.854  14
   0   9   9 279.834 234.299   9
   0   9   9 373.322 233.772  10
   0  -9 -10 4593.66 638.148   5
   0  -9 -10 4355.16 688.058  14
   0   9  10 4797.10 692.060   9
   0   9  10 4653.45 663.863  10
   0  -9 -11 9707.75 959.460   5
   0  -9 -11 11786.6 1184.10  14
   0   9  11 9173.58 970.118  10
   0   9  11 10642.5 1072.37   9
   0   9  12 750.977 402.026  12
   0  -9 -12 908.870 386.551  14
   0   9  12 876.360 375.651  10
   0   9  12 136.953 220.973   9
   0   9  13-145.629 209.111  10
   0 -10  18 8.36264 238.200   6
   0  10 -18-102.370 267.014  16
   0  10 -18 44.4259 202.422   3
   0 -10  18-215.124 235.159   2
   0 -10  17 5250.50 787.647   6
   0  10 -17 5253.59 777.093  16
   0 -10  17 5127.11 746.919   2
   0  10 -17 5274.54 781.760   3
   0 -10  16 5619.04 800.445   6
   0  10 -16 7503.24 862.854  16
   0 -10  16 7448.83 863.125   2
   0  10 -16 6171.54 804.928   3
   0 -10  15 2035.88 461.732   6
   0  10 -15 2647.63 505.202  16
   0 -10  15 1984.12 434.722   2
   0  10 -15 2511.09 495.785   3
   0 -10  14 814.579 295.759   6
   0 -10  14 1108.60 334.598   2
   0  10 -14 828.507 284.478   1
   0  10 -14 1473.50 360.380   3
   0 -10  13 8121.22 816.981   6
   0  10 -13 6742.88 700.313   1
   0  10 -13 8101.60 819.715   3
   0 -10  13 7425.60 757.007   2
   0 -10  12 6014.23 662.007   6
   0  10 -12 5788.62 654.890   3
   0 -10  12 5730.33 627.076   2
   0  10 -12 5113.99 592.223   1
   0 -10  11 132.157 172.265   6
   0  10 -11-190.821 173.666   1
   0  10 -11-140.206 173.172   3
   0 -10  11-136.436 163.391   2
   0 -10  10 17679.9 1062.02   6
   0 -10  10 15814.8 814.748   4
   0  10 -10 18477.4 1108.86   3
   0  10 -10 17215.7 1020.48   1
   0 -10  10 16849.3 990.534   2
   0 -10   9 20363.2 1099.24   6
   0 -10   9 18119.2 858.679   4
   0  10  -9 20782.4 1134.34   3
   0 -10   9 19456.3 1026.16   2
   0  10  -9 19551.9 1057.30   1
   0 -10   8-31.1062 145.163   6
   0  10  -8-63.4045 113.301   1
   0 -10   8 195.029 116.331   4
   0  10  -8-22.6376 123.052   3
   0 -10   8 48.5123 94.9254   2
   0 -10   7 8364.69 651.323   6
   0 -10   7 7750.34 528.057   4
   0 -10   7 8192.37 583.292   2
   0  10  -7 7623.23 633.028   3
   0  10  -7 7580.57 618.816   1
   0 -10   6 4864.67 415.967   4
   0 -10   6 4957.70 491.415   6
   0  10  -6 4901.51 388.077  17
   0  10  -6 5461.71 518.570   3
   0  10  -6 5214.49 501.788   1
   0 -10   5 29293.3 1233.88   6
   0 -10   5 27486.2 1084.04   4
   0 -10   5 28880.6 1100.60  14
   0  10  -5 29130.1 1142.45  11
   0  10  -5 26799.7 1009.45  17
   0  10  -5 28519.4 1205.01   3
   0  10  -5 30825.9 1256.10   1
   0 -10   4 11413.9 737.846   6
   0 -10   4 11359.2 669.417   4
   0  10  -4 10688.6 629.577  11
   0 -10   4 11312.8 655.979  14
   0  10  -4 11986.6 712.893   3
   0 -10   3 875.916 220.657   6
   0 -10   3 1046.10 212.997   4
   0  10  -3 1181.44 215.984   3
   0  10  -3 913.826 177.587  11
   0  10  -3 890.701 140.354  15
   0 -10   3 1141.03 212.327  14
   0 -10   2 30.3145 96.8143   4
   0 -10   2 130.223 146.841   6
   0  10  -2 188.753 117.900   3
   0 -10   2 21.1560 90.5914  14
   0  10  -2 3.48987 43.6117  15
   0  10  -2 144.468 109.750  11
   0 -10   2-96.4465 134.864   8
   0  10  -2 172.687 128.956  10
   0 -10   1 72.4266 120.693   6
   0 -10   1 147.580 135.552   4
   0  10  -1 90.5867 88.4599   3
   0  10  -1 67.7697 80.0905  11
   0 -10   1 106.863 100.573  14
   0  10  -1 93.1763 117.159  10
   0 -10   1 153.281 119.391   8
   0 -10   0 7535.00 604.156   4
   0 -10   0 7415.05 639.375   6
   0  10   0 7076.29 457.796   3
   0 -10   0 7327.99 588.613  14
   0  10   0 6839.28 478.826  11
   0 -10   0 7404.89 528.104   8
   0  10   0 7196.50 587.330  10
   0 -10  -1 48780.1 1713.93   4
   0  10   1 41887.2 1235.20   3
   0 -10  -1 45224.8 1652.58  14
   0  10   1 45957.8 1665.87  10
   0 -10  -1 44354.3 1434.56   8
   0 -10  -2 12375.1 829.335   4
   0 -10  -2 11353.5 785.671  14
   0 -10  -2 10708.8 617.838   8
   0  10   2 10848.0 760.130  10
   0 -10  -3 288.609 174.075   4
   0 -10  -3 265.813 180.801  14
   0  10   3 370.645 159.787  10
   0 -10  -4 2790.74 437.156   4
   0 -10  -4 2968.74 446.264  14
   0  10   4 2549.55 395.007  10
   0 -10  -5 2974.19 490.698  14
   0  10   5 4270.66 526.525  10
   0 -10  -6 5043.49 639.333  14
   0  10   6 4720.20 575.495  10
   0 -10  -7 1968.97 414.542  14
   0  10   7 1540.59 360.342  10
   0  10   7 1648.93 386.516   9
   0 -10  -8 5228.31 718.144  14
   0  10   8 3793.17 564.067  10
   0  10   8 4164.78 625.469   9
   0 -10  -9 738.149 331.724  14
   0  10   9 477.736 239.341  10
   0  10   9 817.974 336.492   9
   0 -10 -10 1675.63 455.488  14
   0  10  10 1404.64 409.200   9
   0  10  10 1813.36 447.114  10
   0 -10 -11 78.0877 207.657  14
   0  10  11-154.306 261.843   9
   0  10  11-47.8196 224.294  10
   0  10  12-29.1484 187.978   9
   0  10  12 309.244 226.420  10
   0  11 -18 243.407 246.485  16
   0  11 -18 421.288 251.403   3
   0 -11  17 1435.75 452.748   6
   0  11 -17 1025.04 368.344  16
   0  11 -17 995.682 366.430   3
   0 -11  17 1949.95 482.873   2
   0 -11  16 10265.5 1063.35   6
   0  11 -16 9136.83 974.190  16
   0 -11  16 7984.77 903.214   2
   0  11 -16 9572.90 1023.14   3
   0 -11  15 5215.38 730.015   6
   0  11 -15 5129.23 688.171  16
   0  11 -15 5329.37 741.933   3
   0  11 -15 4410.99 638.035   1
   0 -11  15 6774.90 803.908   2
   0 -11  14 13771.9 1131.98   6
   0  11 -14 11809.1 1003.75   1
   0  11 -14 14738.5 1180.99   3
   0 -11  14 14090.7 1096.15   2
   0 -11  13 285.318 211.432   6
   0  11 -13-34.2472 186.418   3
   0 -11  13 177.281 174.039   2
   0  11 -13-25.1098 153.223   1
   0 -11  12 161.480 196.110   6
   0  11 -12 134.766 172.114   3
   0 -11  12-149.717 203.629   2
   0  11 -12-197.052 189.604   1
   0 -11  11 4191.68 551.290   6
   0  11 -11 3934.99 532.235   1
   0  11 -11 5005.35 612.726   3
   0 -11  11 3503.61 484.000   2
   0 -11  10 8084.41 726.031   6
   0 -11  10 8114.97 690.694   2
   0  11 -10 7728.72 732.108   3
   0  11 -10 8277.66 726.708   1
   0 -11   9 16081.5 1004.20   6
   0 -11   9 14093.0 777.687   4
   0  11  -9 14015.2 971.049   3
   0  11  -9 15170.9 958.147   1
   0 -11   9 16526.3 951.141   2
   0 -11   8 621.903 241.457   6
   0 -11   8 285.640 144.698   4
   0  11  -8 518.314 214.936   1
   0  11  -8 231.945 146.464   3
   0 -11   7 2137.95 371.682   6
   0 -11   7 1577.50 261.303   4
   0  11  -7 2291.26 359.073   1
   0  11  -7 2041.10 350.216   3
   0 -11   6 4348.98 485.538   6
   0 -11   6 3724.42 384.824   4
   0  11  -6 3475.80 401.005  11
   0  11  -6 4163.65 371.824  17
   0 -11   6 3701.25 392.081  14
   0  11  -6 3835.60 445.888   1
   0  11  -6 3637.20 441.783   3
   0 -11   5 30319.2 1206.45   4
   0 -11   5 31035.4 1350.63   6
   0  11  -5 29304.3 1203.47  11
   0  11  -5 29030.2 1104.64  17
   0 -11   5 29329.0 1186.23  14
   0  11  -5 32615.5 1352.81   1
   0  11  -5 31290.1 1316.85   3
   0 -11   4 56426.8 1815.61   4
   0 -11   4 60077.5 1995.18   6
   0 -11   4 56925.2 1800.96  14
   0  11  -4 55929.1 1750.32  11
   0  11  -4 59359.1 1883.29   3
   0 -11   3 241.680 142.764   6
   0 -11   3 256.026 153.776   4
   0  11  -3-22.0036 115.968   3
   0  11  -3 338.041 129.806  11
   0 -11   3 291.778 142.419  14
   0 -11   2 27032.6 1239.01   6
   0 -11   2 23838.4 1106.58   4
   0  11  -2 23986.1 1024.40   3
   0 -11   2 22862.7 1085.86  14
   0  11  -2 22298.0 966.611  11
   0  11  -2 23960.8 1155.55  10
   0 -11   1 67.1188 163.036   4
   0 -11   1 145.494 132.318   6
   0  11  -1 266.087 107.875   3
   0  11  -1 215.311 104.606  11
   0 -11   1 385.951 180.403  14
   0  11  -1 289.420 196.929  10
   0 -11   0 12277.6 824.012   4
   0  11   0 10802.1 599.741   3
   0 -11   0 12385.7 818.870  14
   0  11   0 12188.7 680.332  11
   0  11   0 12197.9 826.180  10
   0 -11  -1 10167.6 773.065   4
   0 -11  -1 10181.1 756.497  14
   0  11   1 11187.8 799.573  10
   0 -11  -2 5197.91 570.622   4
   0 -11  -2 6218.54 618.975  14
   0  11   2 5680.93 584.248  10
   0 -11  -3-12.1550 146.564   4
   0 -11  -3 163.877 180.379  14
   0  11   3 237.478 164.198  10
   0 -11  -4 2086.85 388.444  14
   0  11   4 2381.93 404.850  10
   0 -11  -5 848.267 300.442  14
   0  11   5 743.665 248.423  10
   0 -11  -6 476.161 260.291  14
   0  11   6 803.978 282.197  10
   0 -11  -7 1154.16 342.370  14
   0  11   7 1740.30 401.021  10
   0  11   7 1330.49 378.110   9
   0 -11  -8 4162.08 672.381  14
   0  11   8 4160.28 671.722   9
   0  11   8 4015.99 611.041  10
   0 -11  -9 5860.01 818.643  14
   0  11   9 3924.20 633.083  10
   0  11   9 4925.54 749.018   9
   0 -11 -10 1060.91 354.535  14
   0  11  10 1114.23 362.577  10
   0  11  10 902.685 371.684   9
   0  11  11 1596.80 466.021   9
   0  11  11 1738.76 478.027  10
   0 -12  17 350.707 306.349   6
   0  12 -17-49.7329 218.179  16
   0  12 -17-261.237 230.481   3
   0 -12  16 510.060 304.968   6
   0  12 -16 472.887 300.594  16
   0  12 -16 141.520 199.422   3
   0 -12  16 692.288 269.561   2
   0 -12  15 639.889 306.409   6
   0  12 -15 196.788 199.549  16
   0 -12  15 97.0247 175.209   2
   0  12 -15 204.726 246.132   3
   0  12 -15-34.1106 150.742   1
   0  12 -14-180.831 191.299   1
   0 -12  14 75.0785 187.026   2
   0  12 -14-73.9982 175.381   3
   0 -12  14 315.557 264.988   6
   0  12 -13 450.774 227.741   3
   0 -12  13 52.6371 164.380   2
   0  12 -13 730.036 297.501   1
   0 -12  13 837.492 344.054   6
   0  12 -12 4633.05 593.535   1
   0 -12  12 4229.79 556.706   2
   0  12 -12 3525.95 551.947   3
   0 -12  12 4323.03 611.649   6
   0  12 -11 6900.95 745.220   3
   0  12 -11 7484.40 729.462   1
   0 -12  11 8053.37 732.839   2
   0 -12  11 7572.49 767.354   6
   0  12 -10-43.7585 149.283   3
   0  12 -10 57.4764 137.035   1
   0 -12  10-179.379 220.130   6
   0  12  -9 3353.20 469.296   1
   0 -12   9 3111.33 369.728   4
   0  12  -9 2985.10 453.230   3
   0 -12   9 3075.37 468.063   6
   0  12  -8 13245.2 938.094   3
   0  12  -8 11638.8 848.030   1
   0 -12   8 11428.6 867.958   6
   0 -12   8 11401.9 719.398   4
   0 -12   7 1284.75 306.575   6
   0  12  -7 374.633 193.429   3
   0 -12   7 894.658 213.076   4
   0  12  -7 631.439 199.331   1
   0  12  -7 826.813 193.022  17
   0  12  -7 1049.20 236.525  11
   0 -12   6 1965.18 357.634   6
   0  12  -6 1935.85 343.497   1
   0 -12   6 1803.70 282.057   4
   0  12  -6 1831.57 333.905   3
   0  12  -6 2177.54 290.035  17
   0 -12   6 1934.74 292.063  14
   0  12  -6 2083.66 321.216  11
   0 -12   5 8112.62 613.255   4
   0 -12   5 8585.35 721.692   6
   0 -12   5 8913.28 646.773  14
   0  12  -5 8091.42 568.580  17
   0  12  -5 8694.56 630.818  11
   0  12  -5 9328.68 707.413   3
   0  12  -5 9031.29 715.210   1
   0 -12   4 19873.8 1102.68   6
   0 -12   4 19559.7 1002.03   4
   0  12  -4 20576.1 1043.54   3
   0 -12   4 18137.9 965.112  14
   0  12  -4 18703.2 932.740  11
   0 -12   3 828.087 241.761   6
   0 -12   3 940.049 232.523   4
   0  12  -3 859.905 212.379   3
   0  12  -3 1315.22 247.764  11
   0 -12   3 847.055 230.858  14
   0  12  -3 1093.72 263.175  10
   0 -12   2 377.854 210.383   6
   0 -12   2 321.935 163.594   4
   0  12  -2 487.518 154.558   3
   0  12  -2 346.466 154.256  11
   0 -12   2 710.906 222.815  14
   0  12  -2 250.486 179.061  10
   0 -12   1 1262.03 317.943   6
   0 -12   1 1436.45 302.693   4
   0  12  -1 1431.55 237.625   3
   0 -12   1 894.217 232.298  14
   0  12  -1 1264.80 236.324  11
   0  12  -1 1501.24 329.321  10
   0 -12   0 374.982 212.289   4
   0 -12   0 514.569 199.878  14
   0  12   0 132.682 111.529  11
   0  12   0 561.411 209.740  10
   0 -12  -1 226.801 158.045   4
   0 -12  -1 248.448 134.644  14
   0  12   1-45.1784 138.296  10
   0 -12  -2 5018.82 601.032   4
   0 -12  -2 5284.34 611.493  14
   0  12   2 4988.03 588.976  10
   0 -12  -3 71.7833 193.565   4
   0  12   3-183.248 213.973  10
   0 -12  -4 1218.53 319.939  14
   0  12   4 615.106 220.032  10
   0 -12  -5 353.126 228.482  14
   0  12   5 383.339 206.644  10
   0 -12  -6 6198.38 773.846  14
   0  12   6 4768.09 641.795  10
   0 -12  -7 1445.23 413.404  14
   0  12   7 1237.89 362.532  10
   0  12   7 1544.85 437.750   9
   0 -12  -8 29.9133 220.022  14
   0  12   8 93.8808 205.238  10
   0  12   8 68.8204 191.706   9
   0 -12  -9 19.9689 211.289  14
   0  12   9 307.571 230.130   9
   0  12   9 304.016 222.111  10
   0  12  10 73.8580 173.432  10
   0 -13  17 669.951 367.380   6
   0  13 -17 1721.21 461.107  16
   0  13 -17 616.868 314.999   3
   0 -13  16 699.745 321.926   6
   0  13 -16 837.881 359.283  16
   0  13 -16 1079.36 419.221   3
   0 -13  15 9346.27 1007.02   6
   0  13 -15 9725.02 968.790  16
   0  13 -15 9573.45 1040.79   3
   0  13 -15 8058.36 894.693   1
   0  13 -14 6382.41 814.088   3
   0  13 -14 5900.81 734.287   1
   0 -13  14 6572.16 805.234   6
   0  13 -13 92.7548 174.670   1
   0  13 -13 173.270 182.783   3
   0 -13  13 594.826 300.127   6
   0  13 -12 606.914 301.369   3
   0  13 -12 610.578 237.442   1
   0 -13  12-51.6236 190.991   6
   0  13 -11 407.273 237.530   1
   0  13 -11 87.2675 182.844   3
   0 -13  11 297.438 239.128   6
   0  13 -10 1190.08 337.954   1
   0  13 -10 1013.89 297.352   3
   0 -13  10 1564.66 372.416   6
   0  13  -9 445.827 219.263   1
   0  13  -9 17.2619 141.585   3
   0 -13   9 145.945 159.265   6
   0  13  -8 584.977 263.396   3
   0  13  -8 526.272 210.405   1
   0 -13   8 277.532 116.697   4
   0 -13   8 116.720 154.964   6
   0  13  -8 587.257 210.785  11
   0  13  -7-4.28103 144.857   3
   0  13  -7-42.3517 132.147   1
   0 -13   7-14.1258 128.509   4
   0 -13   7 330.519 242.314   6
   0  13  -7 93.0151 131.321  11
   0 -13   6 3316.16 485.394   6
   0 -13   6 2801.23 390.263   4
   0  13  -6 4001.42 508.570   1
   0  13  -6 3096.98 442.759   3
   0  13  -6 2792.33 341.843  17
   0 -13   6 2815.26 378.478  14
   0  13  -6 2772.78 387.847  11
   0 -13   5 748.195 268.590   6
   0 -13   5 1386.52 282.917  14
   0  13  -5 1091.95 250.654  11
   0  13  -5 1047.28 226.979  17
   0  13  -5 986.888 276.320   1
   0  13  -5 1256.22 284.613   3
   0 -13   5 1185.85 250.452   4
   0 -13   4 562.164 165.207   4
   0 -13   4 553.001 227.860   6
   0  13  -4 1309.82 269.277   3
   0 -13   4 427.047 162.323  14
   0  13  -4 722.578 212.816  11
   0 -13   3 662.211 239.937   4
   0 -13   3 532.378 228.433   6
   0  13  -3 435.580 170.782   3
   0 -13   3-6.38780 134.506  14
   0  13  -3 258.453 160.181  11
   0  13  -3 600.774 261.179  10
   0 -13   2 1384.58 292.562   4
   0 -13   2 1342.56 325.859   6
   0  13  -2 1019.32 225.667   3
   0 -13   2 1187.20 279.432  14
   0  13  -2 1687.44 335.484  10
   0 -13   1 6146.26 634.107   4
   0 -13   1 6420.44 633.328  14
   0  13  -1 7004.15 679.990  10
   0 -13   0 11079.3 876.714   4
   0 -13   0 11502.9 877.408  14
   0  13   0 11569.2 899.048  10
   0 -13  -1 182.143 139.132  14
   0  13   1 507.126 248.617  10
   0 -13  -2 1248.21 329.284   4
   0 -13  -2 1565.17 363.627  14
   0  13   2 1409.89 345.118  10
   0 -13  -3 14849.6 1104.38  14
   0  13   3 10922.9 937.646  10
   0 -13  -4 1042.67 319.555  14
   0  13   4 1693.47 378.413  10
   0 -13  -5 629.462 282.164  14
   0  13   5 120.525 201.737  10
   0 -13  -6 150.410 236.045  14
   0  13   6 62.6535 154.590  10
   0  13   6-195.675 298.116   9
   0 -13  -7 663.730 345.635  14
   0  13   7 425.259 276.491   9
   0  13   7 151.578 193.289  10
   0 -13  -8 2691.44 581.240  14
   0  13   8 2920.30 563.918  10
   0  13   8 2277.67 559.950   9
   0  13   9 110.163 178.714  10
   0  14 -17 2772.38 574.450  16
   0 -14  16 941.364 398.813   6
   0  14 -16 651.167 290.109  16
   0  14 -16 1140.70 442.714   3
   0 -14  15 302.779 256.841   6
   0  14 -15 210.070 238.232  16
   0  14 -15-292.319 311.893   3
   0  14 -14 6337.57 830.171   3
   0  14 -14 8128.19 880.032   1
   0 -14  14 8241.98 937.874   6
   0  14 -13 325.935 235.663   1
   0  14 -13-34.4871 203.646   3
   0 -14  13 247.651 185.616   6
   0  14 -12 1857.61 438.765   1
   0  14 -12 1290.52 368.150   3
   0 -14  12 1344.96 374.779   6
   0  14 -11 6062.46 752.756   3
   0  14 -11 5460.23 670.542   1
   0 -14  11 5396.39 699.625   6
   0  14 -10 3824.80 577.711   1
   0  14 -10 1864.20 393.695   3
   0 -14  10 3362.88 562.507   6
   0  14 -10 2750.03 456.182  11
   0  14  -9 525.475 232.135   1
   0  14  -9 273.937 218.635   3
   0 -14   9 219.589 240.684   6
   0  14  -9 261.953 169.118  11
   0  14  -8 3135.28 477.416   1
   0  14  -8 4027.18 556.444   3
   0 -14   8 4253.39 600.581   6
   0  14  -8 3245.02 458.975  11
   0 -14   7 9854.99 868.188   6
   0 -14   7 9618.74 738.114   4
   0  14  -7 9502.49 769.997  11
   0  14  -7 11988.1 927.636   3
   0  14  -7 10403.2 868.702   1
   0 -14   6 605.419 286.062   6
   0  14  -6 561.014 213.253  11
   0 -14   6 547.229 210.385  14
   0  14  -6 213.696 161.477   1
   0 -14   6 777.855 210.263   4
   0  14  -6 1042.56 292.114   3
   0 -14   5 5735.87 669.666   6
   0 -14   5 5487.86 561.457   4
   0  14  -5 5996.38 647.248   1
   0  14  -5 5356.12 573.866   3
   0 -14   5 5058.80 545.966  14
   0  14  -5 5748.64 551.917  11
   0 -14   4 10722.8 823.594   4
   0 -14   4 12307.4 956.942   6
   0  14  -4 12861.7 871.815   3
   0 -14   4 10979.9 825.008  14
   0  14  -4 12992.5 976.323  10
   0 -14   3 4653.91 613.441   6
   0 -14   3 4279.30 526.471   4
   0  14  -3 4223.89 482.185   3
   0 -14   3 3487.97 473.140  14
   0  14  -3 4547.56 582.808  10
   0 -14   2 1630.72 375.958   6
   0 -14   2 1704.76 355.556   4
   0 -14   2 1583.85 328.754  14
   0  14  -2 1056.28 292.388  10
   0 -14   1 5166.85 616.819   4
   0 -14   1 6756.11 696.259  14
   0  14  -1 5204.18 637.098  10
   0 -14   0 4456.58 586.449   4
   0 -14   0 3912.38 538.231  14
   0  14   0 3964.74 555.669  10
   0 -14  -1 2059.77 410.244   4
   0 -14  -1 1781.45 388.651  14
   0  14   1 1649.26 390.447  10
   0 -14  -2 199.494 175.515   4
   0 -14  -2 27.1041 149.210  14
   0  14   2-237.927 214.350  10
   0 -14  -3 253.639 251.830  14
   0  14   3 52.1212 191.166  10
   0 -14  -4-34.4451 172.317  14
   0  14   4 107.357 202.915  10
   0 -14  -5 971.199 345.212  14
   0  14   5 259.004 188.041  10
   0 -14  -6 354.465 222.351  14
   0  14   6-275.534 364.005   9
   0  14   6 275.015 244.047  10
   0 -14  -7 1206.80 390.660  14
   0  14   7 979.440 331.737  10
   0  14   7 805.890 373.242   9
   0  14   8-242.490 246.968  10
   0  15 -16 2322.83 505.439  16
   0 -15  15 2974.36 623.164   6
   0  15 -15 2851.27 535.556  16
   0  15 -15 3333.32 662.952   3
   0 -15  14 387.657 255.812   6
   0  15 -14 37.8964 143.240  16
   0  15 -14 466.704 342.374   3
   0  15 -13 88.3997 155.138   1
   0  15 -13 255.527 230.390   3
   0 -15  13-215.422 239.841   6
   0  15 -12 1256.96 374.703   3
   0  15 -12 794.128 307.308   1
   0 -15  12 377.619 287.175   6
   0  15 -11 3385.41 559.390   1
   0  15 -11 3629.69 598.739   3
   0 -15  11 1999.90 467.966   6
   0  15 -11 3539.69 559.734  11
   0 -15  10 6933.48 797.364   6
   0  15 -10 7434.06 788.194   1
   0  15 -10 6904.62 800.115   3
   0  15 -10 6964.42 758.826  11
   0  15  -9 2305.22 454.051   1
   0  15  -9 3078.46 534.170   3
   0 -15   9 3769.68 591.193   6
   0  15  -9 3225.53 484.330  11
   0  15  -8 4092.90 577.749   1
   0  15  -8 4930.52 638.985   3
   0 -15   8 3384.52 545.400   6
   0  15  -8 3776.74 518.146  11
   0 -15   7 2007.30 396.278   6
   0  15  -7 1502.44 343.511   1
   0  15  -7 2312.43 428.168   3
   0 -15   6 688.007 311.548   6
   0 -15   6 342.446 178.145   4
   0  15  -6 52.4165 145.267   3
   0  15  -6 583.872 223.636   1
   0 -15   6-32.8924 111.249  14
   0 -15   5 2250.69 447.286   6
   0 -15   5 1434.98 304.254   4
   0  15  -5 1350.45 331.338   1
   0  15  -5 1340.07 299.581   3
   0 -15   5 2080.02 397.152  14
   0  15  -5 1432.45 360.520  10
   0 -15   4 294.533 182.944   4
   0 -15   4 179.372 242.235   6
   0  15  -4-49.7712 124.414   3
   0 -15   4 108.045 118.048  14
   0  15  -4-72.4450 143.048  10
   0 -15   3 940.996 298.328   6
   0 -15   3 275.770 176.319   4
   0 -15   3 792.269 264.371  14
   0  15  -3 851.005 292.162  10
   0 -15   2 877.816 277.649   4
   0 -15   2 897.200 319.458   6
   0 -15   2 1007.64 288.926  14
   0  15  -2 1301.20 344.821  10
   0 -15   1 100.310 161.361   4
   0 -15   1-91.0532 198.903  14
   0  15  -1 136.881 181.261  10
   0 -15   0 3391.70 546.732   4
   0 -15   0 3938.49 581.769  14
   0  15   0 2571.43 471.071  10
   0 -15  -1 4416.05 628.294   4
   0 -15  -1 5235.71 692.906  14
   0  15   1 4596.09 642.590  10
   0 -15  -2 1023.15 363.180  14
   0  15   2 726.165 288.115  10
   0 -15  -3 5772.57 781.387  14
   0  15   3 7439.51 853.143  10
   0 -15  -4 3361.84 621.238  14
   0  15   4 2566.64 527.204  10
   0 -15  -5 213.608 200.540  14
   0  15   5 410.869 268.437  10
   0  15   6 666.101 293.516  10
   0  16 -14 6033.51 866.035   3
   0 -16  14 5609.05 828.779   6
   0  16 -13-219.007 247.024   3
   0 -16  13 41.1092 193.423   6
   0  16 -13-613.522 278.590  11
   0  16 -12 430.298 330.419   3
   0  16 -12-51.6390 206.681   1
   0 -16  12 704.542 347.780   6
   0  16 -12 125.873 137.544  11
   0  16 -11 1467.20 420.959   3
   0  16 -11 1170.40 350.048   1
   0 -16  11 1284.67 388.352   6
   0  16 -11 1158.91 335.727  11
   0  16 -10 242.585 174.230   1
   0  16 -10 253.834 200.932   3
   0 -16  10 432.233 235.005   6
   0  16  -9 346.725 278.152   3
   0  16  -9 638.106 276.787   1
   0 -16   9 179.363 223.538   6
   0  16  -8 175.342 207.679   3
   0  16  -8 130.206 172.737   1
   0 -16   8 114.119 220.998   6
   0  16  -7 836.880 296.161   3
   0  16  -7 735.858 260.583   1
   0 -16   7 519.965 269.802   6
   0 -16   6 1808.02 420.042   6
   0  16  -6 1481.08 363.778   3
   0  16  -6 2275.55 455.961   1
   0 -16   6 1625.18 360.342  14
   0  16  -6 2165.32 455.140  10
   0 -16   5-23.5508 164.115   6
   0 -16   5 57.2549 127.909   4
   0  16  -5 31.0911 210.632   1
   0  16  -5-14.7923 116.011   3
   0 -16   5 88.2530 125.644  14
   0  16  -5-20.4415 186.972  10
   0 -16   4 8669.12 812.702   4
   0 -16   4 10431.0 991.279   6
   0 -16   4 8880.45 814.710  14
   0  16  -4 8837.20 899.692  10
   0 -16   3 5990.35 771.066   6
   0 -16   3 5830.63 680.743   4
   0 -16   3 5065.81 639.432  14
   0  16  -3 5604.99 726.856  10
   0 -16   2-26.3098 158.817   4
   0 -16   2-83.6653 135.261  14
   0  16  -2 181.080 160.431  10
   0 -16   1 797.871 280.280   4
   0 -16   1 427.518 245.671  14
   0  16  -1 596.970 264.422  10
   0 -16   0 500.358 281.682   4
   0 -16   0 278.378 227.113  14
   0  16   0 416.580 228.073  10
   0 -16  -1 2548.82 518.753   4
   0 -16  -1 2068.71 468.215  14
   0  16   1 2560.39 525.762  10
   0 -16  -2 96.2894 164.308  14
   0  16   2-132.136 189.149  10
   0 -16  -3 1954.03 485.528  14
   0  16   3 1102.78 337.553  10
   0 -16  -4 3650.95 665.104  14
   0  16   4 2656.93 557.680  10
   0  16   5 374.387 276.650  10
   0  17 -15 480.955 240.007  11
   0  17 -13 923.331 386.519   3
   0 -17  13 899.041 357.945   6
   0  17 -12 344.821 181.189   3
   0 -17  12 1295.88 423.718   6
   0  17 -11 2332.50 504.804   3
   0 -17  11 2158.94 523.566   6
   0  17 -10 3926.24 672.711   3
   0 -17  10 2798.82 553.125   6
   0  17  -9 3940.83 646.479   3
   0  17  -9 4241.71 636.324   1
   0 -17   9 3518.70 635.149   6
   0  17  -8 1184.56 335.312   3
   0  17  -8 990.548 324.839   1
   0 -17   8 1101.43 385.656   6
   0  17  -7 217.531 264.860   3
   0  17  -7 171.509 221.034   1
   0 -17   7 503.147 294.600   6
   0  17  -7-100.361 232.985  10
   0  17  -6 2669.92 499.732   1
   0 -17   6 3228.90 592.948   6
   0  17  -6 3353.34 593.871  10
   0 -17   5 229.588 247.215   6
   0 -17   5 500.580 254.289  14
   0  17  -5 305.213 233.801  10
   0 -17   4 2329.82 525.609   6
   0 -17   4 1475.05 361.135   4
   0 -17   4 1887.92 406.023  14
   0  17  -4 1372.14 377.046  10
   0 -17   3 3740.16 578.165   4
   0 -17   3 2931.80 522.126  14
   0  17  -3 3596.21 612.726  10
   0 -17   2 628.628 250.471   4
   0 -17   2 419.158 217.001  14
   0  17  -2 61.4363 158.745  10
   0 -17   1 37.6290 178.670   4
   0 -17   1 359.402 228.902  14
   0  17  -1-114.527 185.403  10
   0 -17   0 627.439 258.659   4
   0 -17   0 1389.79 417.854  14
   0  17   0 1583.76 429.584  10
   0 -17  -1 2722.14 560.101  14
   0  17   1 1954.58 487.627  10
   0 -17  -2-91.1251 175.889  14
   0  17   2 5.84318 172.951  10
   0  17   3 192.788 228.444  10
   0  18 -12 440.403 304.386   3
   0  18 -11 508.938 321.018   3
   0 -18  11 207.652 238.685   6
   0  18 -10 666.362 325.223   3
   0 -18  10 529.965 292.167   6
   0  18  -9 2887.20 579.724   3
   0 -18   9 3013.34 627.540   6
   0  18  -8 931.309 342.650   3
   0 -18   8 756.558 378.220   6
   0  18  -8 1372.27 464.887  10
   0 -18   7 5957.69 823.609   6
   0  18  -7 5402.17 791.227  10
   0 -18   6-121.172 208.492   6
   0  18  -6 306.552 252.612  10
   0 -18   5 100.632 176.082   6
   0  18  -5 414.438 264.122  10
   0 -18   4 528.002 342.112   6
   0  18  -4-13.6988 234.292  10
   0 -18   3-11.4500 186.537   4
   0 -18   3 81.7781 188.399  14
   0  18  -3 180.642 238.395  10
   0 -18   2 476.683 258.485   4
   0 -18   2-326.613 247.019  14
   0  18  -2 85.1592 198.429  10
   0 -18   1-209.506 215.310   4
   0 -18   1-8.53458 196.440  14
   0  18  -1-674.392 308.087  10
   0 -18   0 2628.90 551.729  14
   0  18   0 2105.14 502.461  10
   0  18   1 7230.02 931.498  10
   0  19 -11 106.102 284.498   3
   0  19 -10 726.682 333.555   3
   0  19  -9 368.350 285.900   3
   0  19  -9 91.4789 223.551  10
   0  19  -8 4736.17 787.040  10
   0 -19   7 1277.80 441.265   6
   0  19  -7 831.905 340.586  10
   0 -19   6 62.5729 203.692   6
   0  19  -6 331.166 237.879  10
   0  19  -5 2453.40 552.601  10
   0  19  -4 240.177 264.485  10
   0  19  -3 485.512 316.308  10
  -1  19  -1 451.796 285.673  10
   1 -19   2 1387.12 408.138  14
  -1  19  -2 2337.58 541.100  10
   1 -19   3 1122.79 371.943  14
  -1  19  -3 1256.02 436.911  10
  -1  19  -4 601.250 306.118  10
   1 -19   5 312.347 291.425   6
  -1  19  -5 372.575 284.416  10
   1 -19   6-164.118 237.534   6
  -1  19  -6 86.4859 232.514  10
   1 -19   7 1799.75 509.958   6
  -1  19  -7 1316.23 403.551  10
   1 -19   8 3514.30 686.602   6
  -1  19  -8 4119.90 734.289  10
  -1  19  -9 83.1831 235.508   3
  -1  19 -10-111.245 190.342   3
   1 -18  -1 264.951 240.346  14
  -1  18   1 568.003 323.910  10
   1 -18   0 288.312 244.792  14
  -1  18   0 971.938 380.565  10
   1 -18   1 430.440 242.337  14
  -1  18  -1 537.468 299.020  10
   1 -18   2 10.3777 161.776  14
  -1  18  -2 374.195 269.156  10
   1 -18   3 175.693 166.879  14
  -1  18  -3 138.949 175.270  10
   1 -18   4 428.237 278.361   6
   1 -18   4 456.964 237.141  14
  -1  18  -4-40.3583 156.475  10
   1 -18   5 713.194 343.409   6
   1 -18   5 847.987 302.105  14
  -1  18  -5 562.984 285.355  10
   1 -18   6 302.644 289.795   6
  -1  18  -6 87.6231 271.618  10
  -1  18  -7-140.890 201.399   3
   1 -18   7 248.975 216.562   6
  -1  18  -7 75.4185 184.102  10
  -1  18  -8 409.322 267.556   3
   1 -18   8 84.5314 241.067   6
  -1  18  -9 6208.29 817.553   3
   1 -18   9 6063.16 849.013   6
  -1  18 -10 5723.99 823.677   3
   1 -18  10 6072.67 860.575   6
  -1  18 -11 490.251 311.937   3
   1 -18  11-259.705 319.451   6
  -1  18 -12-107.457 251.188   3
   1 -17  -3 2270.16 557.122  14
  -1  17   3 1869.45 466.834  10
   1 -17  -2 2405.15 555.800  14
  -1  17   2 2436.89 504.880  10
   1 -17  -1 72.3078 178.624  14
  -1  17   1 260.647 215.841  10
   1 -17   0 2969.57 563.872  14
  -1  17   0 1714.62 411.285  10
   1 -17   1 1869.27 425.075  14
  -1  17  -1 2111.62 460.614  10
   1 -17   2 2260.69 444.969   4
   1 -17   2 2314.85 475.444  14
  -1  17  -2 2719.85 501.333  10
   1 -17   3 8925.00 978.180   6
   1 -17   3 7312.16 817.095  14
  -1  17  -3 6702.46 807.247  10
   1 -17   4 351.727 260.535   6
  -1  17  -4 212.180 249.640   1
   1 -17   4 184.059 196.665  14
  -1  17  -4 52.3068 189.165  10
   1 -17   5 1146.85 388.243   6
  -1  17  -5 916.050 326.136   1
   1 -17   5 467.073 262.093  14
  -1  17  -5 922.639 322.897  10
   1 -17   6 930.376 345.299   6
  -1  17  -6 690.771 274.498   1
  -1  17  -6 184.026 224.356   3
   1 -17   6 413.650 220.261  14
  -1  17  -6 348.657 224.398  10
   1 -17   7 4782.60 721.914   6
  -1  17  -7 4842.04 672.941   3
  -1  17  -7 4881.43 665.078   1
   1 -17   8 86.0792 210.648   6
  -1  17  -8 258.801 182.945   1
  -1  17  -8 232.980 227.032   3
   1 -17   9 3115.80 583.141   6
  -1  17  -9 2270.68 472.331   1
  -1  17  -9 2241.28 504.236   3
   1 -17  10 3531.39 662.458   6
  -1  17 -10 3788.86 669.636   3
  -1  17 -10 2947.99 537.471   1
   1 -17  11 177.257 210.973   6
  -1  17 -11 122.073 224.074   3
   1 -17  12 510.554 315.800   6
  -1  17 -12 715.710 351.175   3
   1 -17  13 1529.80 456.026   6
  -1  17 -13 1213.37 434.908   3
  -1  16   5 252.101 268.097  12
   1 -16  -4 2713.74 572.541  14
  -1  16   4 2060.75 484.878   9
  -1  16   4 1840.04 461.940  10
   1 -16  -3 2770.17 554.620  14
  -1  16   3 2173.83 472.505  10
   1 -16  -2-104.729 224.721  14
  -1  16   2 269.124 202.067  10
   1 -16  -1 552.764 282.266  14
  -1  16   1-114.389 186.842  10
   1 -16   0 1342.60 404.420  14
  -1  16   0 1838.72 412.385  10
   1 -16   1 417.522 251.998   4
   1 -16   1 252.059 181.147  14
  -1  16  -1 187.776 166.665  10
   1 -16   2 1288.21 323.007   4
   1 -16   2 1274.30 338.473  14
  -1  16  -2 1314.08 347.789  10
   1 -16   3 5446.10 724.991   6
   1 -16   3 3604.86 521.318   4
   1 -16   3 3176.41 527.292  14
  -1  16  -3 5241.02 690.031  10
   1 -16   4 671.111 239.643   4
   1 -16   4 1052.49 335.188   6
  -1  16  -4 464.370 261.769   1
   1 -16   4 636.508 260.111  14
  -1  16  -4 793.113 312.643  10
   1 -16   5 140.545 183.448   6
  -1  16  -5 106.710 187.698   1
  -1  16  -5-94.6162 163.980   3
   1 -16   5 108.602 151.358  14
  -1  16  -5-51.9358 218.868  10
   1 -16   6 923.743 291.331   6
   1 -16   6 523.752 199.496  14
  -1  16  -6 315.236 220.264   3
  -1  16  -6 177.559 140.088   1
  -1  16  -7 99.4666 155.754   1
  -1  16  -7 293.928 183.296   3
   1 -16   7 107.667 173.980   6
  -1  16  -8 1023.41 347.965   3
  -1  16  -8 805.350 291.221   1
   1 -16   8 861.198 308.931   6
  -1  16  -9 334.265 210.469   1
   1 -16   9 205.906 178.686   6
  -1  16 -10 3723.86 586.218   1
  -1  16 -10 4263.03 660.937   3
   1 -16  10 4000.59 636.918   6
  -1  16 -11 4321.00 661.743   3
  -1  16 -11 4869.48 684.691   1
   1 -16  11 4747.43 722.168   6
  -1  16 -12-154.349 345.815   3
   1 -16  12-19.8375 227.819   6
  -1  16 -13 8235.08 994.668   3
   1 -16  13 7802.08 959.020   6
  -1  16 -14 7453.85 975.884   3
   1 -16  14 7089.83 934.675   6
  -1  15   6-42.9417 245.480  12
   1 -15  -6-108.815 224.012  14
  -1  15   6 450.416 349.423   9
   1 -15  -5 668.786 304.155  14
  -1  15   5 299.503 283.983   9
  -1  15   5 174.123 170.346  10
   1 -15  -4 483.335 270.137  14
  -1  15   4 424.213 263.494  10
   1 -15  -3 16.6641 248.032  14
  -1  15   3 0.66526 155.863  10
   1 -15  -2-167.341 249.466  14
  -1  15   2 222.403 221.860  10
   1 -15  -1 1190.44 371.926  14
  -1  15   1 850.037 283.655  10
   1 -15   0-9.31256 149.372   4
   1 -15   0 89.8020 161.578  14
  -1  15   0-56.4967 168.911  10
   1 -15   1 735.592 263.222   4
   1 -15   1 584.555 251.331  14
  -1  15  -1 847.079 285.282  10
   1 -15   2-16.2352 130.422   4
   1 -15   2 429.631 263.686   6
   1 -15   2-44.8120 147.323  14
  -1  15  -2-285.892 256.299  10
   1 -15   3 5150.65 576.008   4
   1 -15   3 6124.82 724.760   6
   1 -15   3 5103.79 608.344  14
  -1  15  -3 4578.00 605.383  10
   1 -15   4 469.331 195.163   4
   1 -15   4 1351.95 339.878   6
  -1  15  -4 502.053 249.108   3
  -1  15  -4 210.213 154.731   1
  -1  15  -4 467.636 175.181  17
   1 -15   4 704.961 237.632  14
  -1  15  -4 1061.94 320.825  10
   1 -15   5-15.4727 178.304   6
   1 -15   5 151.139 169.261   4
   1 -15   5 13.0427 162.997  14
  -1  15  -5-36.8166 150.832   3
  -1  15  -5 476.712 222.411   1
   1 -15   6 933.973 268.505   6
   1 -15   6 1197.15 286.173  14
  -1  15  -6 1110.83 314.575   3
  -1  15  -6 1765.43 390.065   1
  -1  15  -7 5269.27 656.949   3
  -1  15  -7 5448.22 652.100   1
   1 -15   7 6411.17 739.899   6
  -1  15  -8 5610.42 665.436   1
  -1  15  -8 6195.75 733.308   3
   1 -15   8 5790.07 706.511   6
  -1  15  -9 748.831 265.341   3
  -1  15  -9 790.338 317.590   1
   1 -15   9 978.486 328.632   6
  -1  15  -9 744.233 248.491  11
  -1  15 -10 353.781 237.802   3
  -1  15 -10 773.119 266.889   1
   1 -15  10 1102.34 362.458   6
  -1  15 -10 453.526 171.925  11
   1 -15  11 560.785 276.199   6
  -1  15 -11 292.562 215.399   3
  -1  15 -11 850.429 299.565   1
   1 -15  12 3631.85 615.020   6
  -1  15 -12 3792.77 603.224   1
  -1  15 -12 4090.87 671.162   3
   1 -15  13 231.302 249.472   6
  -1  15 -13 444.915 305.043   3
  -1  15 -13-230.826 254.906   1
   1 -15  14 7652.42 941.913   6
  -1  15 -14 7901.82 974.856   3
   1 -15  15-269.901 236.601   6
  -1  15 -15 84.4270 255.622   3
  -1  15 -16-168.176 224.034  16
   1 -14  -7-162.265 289.066  14
  -1  14   7 151.666 220.239  12
  -1  14   7 116.170 150.031  10
   1 -14  -6 294.208 215.693  14
  -1  14   6 597.277 287.995   9
  -1  14   6 37.0129 201.016  10
   1 -14  -5 928.224 327.605  14
  -1  14   5 815.027 295.103  10
  -1  14   5 995.091 362.616   9
   1 -14  -4 1439.98 411.470  14
  -1  14   4 1193.77 363.152  10
   1 -14  -3 1858.77 443.824  14
  -1  14   3 1575.61 370.901  10
   1 -14  -2 1915.31 414.970  14
  -1  14   2 2611.40 453.427  10
   1 -14  -1 2682.27 452.292   4
   1 -14  -1 3285.15 510.914  14
  -1  14   1 3314.94 484.025  10
   1 -14   0 1121.29 295.040   4
   1 -14   0 1106.95 297.361  14
  -1  14   0 1245.00 326.524  10
   1 -14   1 7481.27 710.085   4
   1 -14   1 8739.54 780.026  14
  -1  14  -1 8918.83 790.844  10
   1 -14   2 5767.86 669.711   6
   1 -14   2 5876.72 604.407   4
  -1  14  -2 5548.07 545.707   3
   1 -14   2 6022.61 645.178  14
  -1  14  -2 6414.28 666.067  10
   1 -14   3 247.846 175.575   6
   1 -14   3-100.524 127.719   4
  -1  14  -3 291.045 143.029   3
   1 -14   3-45.1989 163.503  14
  -1  14  -3 107.365 179.740  10
   1 -14   4 2910.16 403.655   4
   1 -14   4 2828.69 461.838   6
   1 -14   4 2333.27 375.332  14
  -1  14  -4 2643.29 416.403   3
  -1  14  -4 3559.02 489.068   1
   1 -14   5 3889.70 552.915   6
   1 -14   5 2793.46 384.895   4
   1 -14   5 2970.76 434.981  14
  -1  14  -5 3944.61 452.433  17
  -1  14  -5 4412.63 541.271   1
  -1  14  -5 3526.11 498.050   3
   1 -14   6 3208.36 493.055   6
  -1  14  -6 2860.18 453.861   1
  -1  14  -6 3059.29 469.428   3
   1 -14   6 2647.67 410.307  14
  -1  14  -6 2557.26 367.880  17
  -1  14  -7 258.890 198.402   3
  -1  14  -7 748.739 279.790   1
   1 -14   7 824.301 346.466   6
  -1  14  -7 268.210 139.127  11
  -1  14  -8 389.010 225.340   3
  -1  14  -8 512.940 250.940   1
   1 -14   8 275.649 210.515   6
  -1  14  -8 126.500 110.638  11
   1 -14   9 470.468 206.836   6
  -1  14  -9 646.783 293.037   3
  -1  14  -9 762.361 284.598   1
   1 -14  10 2637.10 482.018   6
  -1  14 -10 3548.22 536.552   1
  -1  14 -10 3265.97 549.746   3
   1 -14  11 2053.44 460.494   6
  -1  14 -11 2625.32 482.903   1
  -1  14 -11 1773.93 413.280   3
   1 -14  12-243.742 264.901   6
  -1  14 -12 269.279 283.328   3
  -1  14 -12-35.6245 169.209   1
   1 -14  13-149.763 242.720   6
  -1  14 -13 800.250 303.269   1
   1 -14  13 64.5910 148.374   2
  -1  14 -13 646.394 314.836   3
   1 -14  14 150.416 258.823   6
  -1  14 -14 225.832 243.903   3
   1 -14  14 38.1424 172.570   2
  -1  14 -14 187.762 194.680   1
   1 -14  15 274.870 285.618   6
  -1  14 -15-172.010 214.375   3
   1 -14  16 2517.75 587.299   6
  -1  14 -16 1604.47 460.204   3
  -1  14 -16 2218.33 496.092  16
  -1  13   9 2405.26 600.941  12
   1 -13  -8 3972.87 700.944  14
  -1  13   8 4271.79 736.397  12
  -1  13   8 2599.75 528.518  10
  -1  13   8 3205.60 632.954   9
   1 -13  -7 3527.35 642.516  14
  -1  13   7 2998.02 586.497   9
  -1  13   7 1963.47 447.789  10
   1 -13  -6 2174.27 491.517  14
  -1  13   6 2555.52 472.993  10
  -1  13   6 1552.35 432.617   9
   1 -13  -5 4147.67 634.332  14
  -1  13   5 2751.66 480.250  10
   1 -13  -4 3784.14 591.183  14
  -1  13   4 4030.28 564.039  10
   1 -13  -3 249.417 227.701  14
  -1  13   3 626.710 249.533  10
   1 -13  -2 6691.99 708.574  14
  -1  13   2 7554.18 734.386  10
   1 -13  -1 2199.01 397.212   4
   1 -13  -1 1468.16 336.865  14
   1 -13  -1 1301.89 276.571   8
  -1  13   1 1405.16 316.890  10
   1 -13   0 173.434 150.883   4
   1 -13   0 636.537 258.353  14
   1 -13   0 467.407 184.362   8
  -1  13   0 605.080 229.452  10
   1 -13   1-77.5545 168.451   6
   1 -13   1-180.555 174.434   4
  -1  13  -1 88.7774 122.297   3
   1 -13   1 254.693 178.470  14
   1 -13   1-3.19982 126.235   8
  -1  13  -1 89.3488 131.915  10
   1 -13   2 874.481 231.532   4
   1 -13   2 1012.77 299.224   6
  -1  13  -2 530.300 187.285   3
   1 -13   2 893.985 280.608  14
   1 -13   2 858.498 249.201   8
  -1  13  -2 1099.63 286.353  10
   1 -13   3 1483.63 335.112   6
   1 -13   3 1201.59 253.001   4
  -1  13  -3 1266.12 271.351   3
   1 -13   3 1221.29 279.352  14
  -1  13  -3 978.315 265.643  10
   1 -13   3 977.253 269.480   8
   1 -13   4 1200.62 233.735   4
   1 -13   4 1846.99 375.132   6
  -1  13  -4 1254.39 237.795  11
   1 -13   4 1473.65 291.129  14
  -1  13  -4 2576.09 388.876   1
  -1  13  -4 1600.44 319.134   3
   1 -13   5 7515.78 703.012   6
   1 -13   5 6196.58 545.511   4
  -1  13  -5 7114.98 662.669   3
  -1  13  -5 7871.84 698.621   1
   1 -13   5 5807.85 562.323  14
  -1  13  -5 6449.44 544.418  11
  -1  13  -5 6372.07 546.058  17
   1 -13   6 144.509 173.245   6
   1 -13   6 28.5890 115.255   4
  -1  13  -6 155.036 143.133   3
  -1  13  -6 332.564 187.240   1
   1 -13   6 52.0048 132.233  14
  -1  13  -6 3.99120 95.8667  17
  -1  13  -6 129.312 130.246  11
   1 -13   7 911.674 285.748   6
  -1  13  -7 978.843 280.642   3
  -1  13  -7 765.510 244.508   1
  -1  13  -7 927.444 220.744  17
  -1  13  -7 957.784 250.355  11
   1 -13   8 2757.28 447.166   6
  -1  13  -8 2887.43 439.924   1
  -1  13  -8 2764.43 448.049   3
   1 -13   9 1192.16 324.764   6
   1 -13   9 2052.62 347.701   2
  -1  13  -9 2657.86 439.029   1
  -1  13  -9 2783.91 489.346   3
   1 -13  10 2616.38 455.690   6
  -1  13 -10 3084.93 478.033   1
  -1  13 -10 3085.97 515.336   3
   1 -13  10 2443.20 414.588   2
   1 -13  11 195.474 218.782   6
  -1  13 -11 463.936 300.413   3
   1 -13  11 253.650 182.510   2
  -1  13 -11 202.957 186.142   1
   1 -13  12 9220.63 914.369   6
  -1  13 -12 7535.64 849.835   3
   1 -13  12 7354.02 763.031   2
  -1  13 -12 7527.85 790.072   1
   1 -13  13 785.863 267.613   6
  -1  13 -13 571.251 265.367   3
   1 -13  13 512.113 260.919   2
  -1  13 -13 1001.50 323.739   1
  -1  13 -14 492.330 216.632   1
  -1  13 -14 97.6205 242.334   3
   1 -13  14 891.454 330.116   2
   1 -13  15 1007.23 398.519   6
  -1  13 -15 710.059 290.044   3
   1 -13  15 923.356 345.619   2
   1 -13  16 3728.43 668.932   6
  -1  13 -16 4455.24 741.389   3
   1 -13  16 4485.47 699.579   2
  -1  13 -17 896.341 386.527  16
  -1  12  10 1728.17 465.599   9
  -1  12   9 7770.75 996.288  12
   1 -12  -9 8854.96 1034.27  14
  -1  12   9 7268.80 847.886  10
  -1  12   9 8365.81 1000.35   9
   1 -12  -8 3129.48 598.630  14
  -1  12   8 2828.02 509.613  10
  -1  12   8 3134.71 610.508   9
   1 -12  -7 437.712 283.937  14
  -1  12   7 40.6524 125.523  10
  -1  12   7 403.496 296.063   9
  -1  12   6 3053.06 546.673   9
  -1  12   6 3106.01 489.948  10
   1 -12  -5 562.463 268.060  14
  -1  12   5 248.071 186.652  10
   1 -12  -4 1107.39 312.144  14
  -1  12   4 1636.04 366.094  10
   1 -12  -3 313.551 217.915  14
  -1  12   3 194.218 179.414  10
   1 -12  -2 2015.89 357.627   4
   1 -12  -2 2517.64 424.280  14
   1 -12  -2 2411.74 328.592   8
  -1  12   2 2694.34 425.261  10
   1 -12  -1 10510.5 800.153   4
   1 -12  -1 9910.94 790.493  14
   1 -12  -1 8594.09 651.225   8
  -1  12   1 9508.08 753.155  10
   1 -12   0 3068.42 416.092   4
  -1  12   0 3538.47 371.368   3
   1 -12   0 3063.09 437.043  14
   1 -12   0 3483.10 409.808   8
  -1  12   0 3789.67 469.075  10
   1 -12   1 3333.42 424.640   4
   1 -12   1 3615.81 497.973   6
  -1  12  -1 2692.33 333.933   3
   1 -12   1 3309.94 436.569  14
  -1  12  -1 3039.29 413.083  10
   1 -12   1 2672.15 378.475   8
   1 -12   2 8662.53 724.830   6
   1 -12   2 8574.46 651.042   4
  -1  12  -2 8413.22 623.100   3
   1 -12   2 8518.29 680.679  14
  -1  12  -2 8092.63 531.922  11
   1 -12   2 8958.49 680.162   8
  -1  12  -2 8228.67 683.654  10
   1 -12   3 8357.18 698.490   6
   1 -12   3 8293.34 615.010   4
  -1  12  -3 7912.94 621.016   3
   1 -12   3 7485.96 622.366  14
  -1  12  -3 7402.50 530.564  11
   1 -12   3 7078.17 616.958   8
   1 -12   4 23468.0 1210.20   6
   1 -12   4 23746.3 1057.54   4
  -1  12  -4 23932.6 1179.77   1
  -1  12  -4 23085.2 1138.12   3
  -1  12  -4 21340.6 972.560  11
  -1  12  -4 22129.1 915.076  15
   1 -12   4 21385.4 1075.78  14
   1 -12   4 23500.2 1180.64   8
   1 -12   5 356.402 159.350   4
   1 -12   5 101.731 159.589   6
  -1  12  -5 530.402 197.829   3
  -1  12  -5 433.342 194.508   1
  -1  12  -5 484.844 146.504  15
  -1  12  -5 426.414 153.740  17
   1 -12   5 472.374 172.423  14
  -1  12  -5 46.1038 84.5639  11
   1 -12   6 5948.30 593.145   6
   1 -12   6 5868.04 490.271   4
  -1  12  -6 5537.16 508.815  11
  -1  12  -6 5439.38 483.276  17
  -1  12  -6 5485.48 578.755   3
  -1  12  -6 6425.81 603.101   1
   1 -12   7 791.108 259.018   6
  -1  12  -7 816.543 187.201  17
  -1  12  -7 433.632 208.319   3
  -1  12  -7 733.900 227.557   1
   1 -12   7 670.104 178.749   2
   1 -12   7 733.812 186.956   4
   1 -12   8 7652.95 707.737   6
  -1  12  -8 8571.21 769.685   3
  -1  12  -8 7147.80 664.298   1
   1 -12   8 7480.83 619.040   2
   1 -12   9 11883.9 908.424   6
  -1  12  -9 11849.0 929.602   3
  -1  12  -9 12804.1 915.200   1
   1 -12   9 11021.9 810.148   2
   1 -12  10 2245.58 411.841   6
  -1  12 -10 3087.89 451.883   1
   1 -12  10 2454.74 394.429   2
  -1  12 -10 2657.93 466.073   3
   1 -12  11 115.154 159.864   6
  -1  12 -11 196.887 207.064   3
   1 -12  11 402.694 240.153   2
  -1  12 -11 21.7359 140.230   1
   1 -12  12 2032.30 423.300   6
  -1  12 -12 2203.15 441.583   3
  -1  12 -12 2005.22 405.042   1
   1 -12  12 2206.52 438.456   2
   1 -12  13 4877.74 665.236   6
  -1  12 -13 3890.34 579.734   1
   1 -12  13 5154.10 658.423   2
  -1  12 -13 3067.61 549.650   3
   1 -12  14-79.0154 221.504   6
  -1  12 -14 233.387 206.601   3
  -1  12 -14 201.154 187.389   1
   1 -12  14-192.156 229.535   2
   1 -12  15 3.09588 185.236   6
   1 -12  15-90.3977 241.458   2
  -1  12 -15-140.936 257.658   3
   1 -12  16-491.692 361.918   6
   1 -12  16-77.3040 175.235   2
   1 -12  17-27.4610 218.158   6
   1 -12  17-68.6952 209.310   2
  -1  12 -17-193.714 287.154   3
  -1  12 -17-24.3676 231.429  16
  -1  11  11 634.725 342.085   9
  -1  11  10-302.558 250.690  12
   1 -11 -10-13.8640 182.595  14
  -1  11  10 47.3738 189.388  10
  -1  11  10 459.333 330.419   9
   1 -11  -9 225.779 212.406  14
  -1  11   9 212.738 175.461   9
  -1  11   9 233.711 193.605  10
   1 -11  -8 199.461 212.422  14
  -1  11   8 16.0239 167.264   9
  -1  11   8-23.6199 147.810  10
   1 -11  -7 657.952 269.394  14
  -1  11   7 426.686 241.785  10
  -1  11   7 851.237 309.210   9
   1 -11  -6-248.151 238.534  14
  -1  11   6 228.454 252.814   9
  -1  11   6-250.015 172.489  10
   1 -11  -5 8770.28 821.867  14
  -1  11   5 8261.27 738.741  10
   1 -11  -4 9283.49 821.768  14
  -1  11   4 10042.8 794.552  10
   1 -11  -3 24.8015 161.277  14
  -1  11   3 183.012 164.341  10
   1 -11  -2 7248.48 648.361   4
   1 -11  -2 7250.94 662.761  14
  -1  11   2 6749.89 607.892  10
   1 -11  -2 6974.58 539.188   8
   1 -11  -1 12490.8 824.387   4
   1 -11  -1 12531.9 838.339  14
   1 -11  -1 10501.5 673.633   8
  -1  11   1 11842.9 790.776  10
   1 -11   0 1008.05 240.962   4
   1 -11   0 934.071 239.503   6
  -1  11   0 940.221 182.464   3
   1 -11   0 774.406 212.301  14
  -1  11   0 1089.84 183.118  11
  -1  11   0 1293.50 267.731  10
   1 -11   0 1174.71 232.315   8
   1 -11   1 4474.39 454.182   4
   1 -11   1 4722.19 515.299   6
  -1  11  -1 4307.87 404.035   3
  -1  11  -1 4357.93 362.088  11
   1 -11   1 4073.72 455.787  14
   1 -11   1 4469.78 446.134   8
  -1  11  -1 3206.65 403.864  10
   1 -11   2 1558.06 290.109   6
   1 -11   2 1873.24 285.102   4
  -1  11  -2 2230.33 311.485   3
  -1  11  -2 1399.81 211.157  11
   1 -11   2 1741.08 286.021  14
  -1  11  -2 1563.81 202.130  15
   1 -11   2 1785.38 299.225   8
  -1  11  -2 1309.81 261.854  10
   1 -11   3 4094.01 410.071   4
   1 -11   3 3766.36 437.369   6
  -1  11  -3 4215.26 441.785   3
  -1  11  -3 4155.52 370.770  11
  -1  11  -3 4305.00 348.778  15
   1 -11   3 5061.60 473.480  14
   1 -11   3 5106.50 492.820   8
   1 -11   4 8639.95 572.209   4
   1 -11   4 7365.10 621.888   6
  -1  11  -4 8511.36 644.584   1
  -1  11  -4 9206.34 661.107   3
  -1  11  -4 7533.78 525.073  11
   1 -11   4 7413.20 574.991  14
  -1  11  -4 7170.17 488.710  15
  -1  11  -4 8008.31 570.287  17
   1 -11   4 8467.69 649.894   8
   1 -11   5-59.1177 140.724   6
  -1  11  -5 93.3652 106.132   1
  -1  11  -5 70.8135 140.364   3
   1 -11   5 29.5036 96.0090   4
   1 -11   5-10.3760 101.737  14
  -1  11  -5-52.9366 80.2199  15
  -1  11  -5 85.1985 87.3367  17
  -1  11  -5 52.4720 110.609  11
   1 -11   5 186.578 159.916   8
   1 -11   6-37.2397 159.142   6
  -1  11  -6 63.2061 130.135  17
  -1  11  -6 136.494 138.350  15
  -1  11  -6 222.914 164.504   1
  -1  11  -6-251.268 164.879   3
   1 -11   6-51.4038 79.4130   4
   1 -11   6 56.1701 118.527   2
   1 -11   7-46.8307 145.232   6
  -1  11  -7 193.961 173.697   3
  -1  11  -7 101.431 127.171   1
   1 -11   7 194.411 107.791   4
   1 -11   7 61.6917 130.955   2
   1 -11   8 959.348 271.676   6
   1 -11   8 934.914 231.244   2
  -1  11  -8 692.897 220.093   3
  -1  11  -8 787.549 233.273   1
   1 -11   9-210.761 196.033   6
  -1  11  -9 172.879 153.099   1
   1 -11   9-71.4168 111.757   2
  -1  11  -9 109.718 139.243   3
   1 -11  10 40.8427 156.713   6
  -1  11 -10 374.429 171.221   1
   1 -11  10 74.9083 164.917   2
  -1  11 -10-44.6439 154.908   3
   1 -11  11-224.814 211.392   6
   1 -11  11 221.163 171.934   2
  -1  11 -11 70.7889 147.650   3
  -1  11 -11-267.774 189.818   1
   1 -11  12 3337.18 544.768   6
  -1  11 -12 3875.66 527.048   1
  -1  11 -12 3303.92 521.573   3
   1 -11  12 4044.82 548.323   2
   1 -11  13 5054.14 667.427   6
  -1  11 -13 5921.14 725.088   3
   1 -11  13 6341.15 708.667   2
  -1  11 -13 5113.16 645.594   1
   1 -11  14 6293.56 795.734   6
   1 -11  14 6158.68 737.469   2
  -1  11 -14 6075.31 735.651   1
  -1  11 -14 7694.00 855.809   3
   1 -11  15-79.1913 236.798   6
   1 -11  15 217.876 244.516   2
  -1  11 -15-132.813 258.750   3
   1 -11  16 803.960 347.814   6
  -1  11 -16 1152.37 378.390   3
   1 -11  16 805.112 329.473   2
   1 -11  17 2009.07 503.681   6
  -1  11 -17 2438.14 534.437   3
   1 -11  17 2801.84 597.978   2
  -1  11 -17 3301.20 627.923  16
  -1  11 -18 73.4602 192.146   3
  -1  10  12 2876.94 621.063   9
   1 -10 -11 6943.67 906.254  14
  -1  10  11 7305.66 964.863  12
  -1  10  11 8915.69 1019.30   9
  -1  10  11 6008.55 769.827  10
  -1  10  10 3042.96 623.366  12
   1 -10 -10 2503.81 520.860  14
  -1  10  10 2110.92 456.240  10
  -1  10  10 2929.28 585.529   9
  -1  10   9 777.657 285.958   9
  -1  10   9 303.162 189.395  10
   1 -10  -8 1643.02 343.876   5
   1 -10  -8 2324.31 473.632  14
  -1  10   8 2146.80 416.996  10
  -1  10   8 2193.14 461.592   9
   1 -10  -7 9374.09 753.615   5
   1 -10  -7 9585.40 881.049  14
  -1  10   7 10946.5 950.769   9
  -1  10   7 9724.69 834.367  10
   1 -10  -6 2310.21 355.688   5
   1 -10  -6 3013.79 483.367  14
  -1  10   6 2330.13 396.552  10
  -1  10   6 2042.48 422.923   9
   1 -10  -5-97.7597 123.182   5
   1 -10  -5 378.884 249.247  14
  -1  10   5 142.613 133.076  10
   1 -10  -4 2746.13 330.841   5
   1 -10  -4 3073.30 446.460  14
  -1  10   4 3281.57 426.199  10
   1 -10  -3 6790.97 474.989   5
   1 -10  -3 6743.57 618.358   4
   1 -10  -3 6412.29 606.402  14
  -1  10   3 7137.61 605.280  10
   1 -10  -3 6018.56 465.478   8
   1 -10  -2 106.855 130.057   4
   1 -10  -2 117.703 102.432   5
   1 -10  -2 12.3308 139.672  14
  -1  10   2-51.8136 119.331  10
   1 -10  -2-17.2611 96.8470   8
   1 -10  -1 13307.7 802.360   4
   1 -10  -1 11192.6 525.412   5
  -1  10   1 12047.5 610.262   3
   1 -10  -1 11598.5 766.319  14
  -1  10   1 11678.4 739.397  10
   1 -10  -1 13148.6 713.601   8
   1 -10   0 1567.77 278.388   4
   1 -10   0 1621.52 296.865   6
  -1  10   0 1475.92 222.145   3
  -1  10   0 1479.52 198.660  11
   1 -10   0 1317.99 259.509  14
   1 -10   0 1840.94 276.855   8
  -1  10   0 1582.76 272.583  10
   1 -10   1 403.267 172.376   4
   1 -10   1 284.720 178.205   6
  -1  10  -1 534.956 161.470   3
   1 -10   1 440.377 162.787  14
  -1  10  -1 630.670 148.835  11
   1 -10   1 360.525 157.488   8
  -1  10  -1 653.841 198.591  10
   1 -10   2 52.8829 104.292   6
  -1  10  -2 84.1013 38.8137   7
   1 -10   2 168.669 135.479   4
  -1  10  -2 287.134 161.207   3
   1 -10   2 137.537 100.310  14
  -1  10  -2 58.3303 62.8240  15
  -1  10  -2-7.21919 83.8356  11
   1 -10   2 78.7032 134.156   8
   1 -10   3 6292.02 472.212   4
   1 -10   3 6393.40 541.340   6
  -1  10  -3 5851.64 490.418   3
   1 -10   3 5983.34 489.096  14
  -1  10  -3 6078.62 411.699  15
  -1  10  -3 5996.64 429.606  11
   1 -10   3 5561.58 490.933   8
   1 -10   4 1752.04 291.783   6
  -1  10  -4 2549.81 333.985   1
  -1  10  -4 2858.79 367.033   3
   1 -10   4 1726.15 245.394   4
  -1  10  -4 1970.16 262.469  17
  -1  10  -4 2699.93 300.156  11
  -1  10  -4 2427.73 270.601  15
   1 -10   4 1897.29 274.453  14
   1 -10   4 2601.73 343.045   8
   1 -10   5 3889.38 349.536   4
   1 -10   5 4613.46 460.264   6
  -1  10  -5 4673.10 471.067   3
  -1  10  -5 4912.61 470.457   1
   1 -10   5 4251.93 370.668   2
  -1  10  -5 5127.42 414.250  15
   1 -10   5 4701.96 426.874  14
  -1  10  -5 4767.57 403.227  17
   1 -10   5 5082.19 480.926   8
  -1  10  -5 4078.57 228.421   7
   1 -10   6 19106.0 988.921   6
   1 -10   6 17969.9 773.323   4
  -1  10  -6 17869.3 978.923   3
   1 -10   6 18488.5 859.751   2
  -1  10  -6 18566.3 955.402   1
  -1  10  -6 17743.1 830.015  17
  -1  10  -6 17553.0 864.394  15
  -1  10  -6 16233.0 584.814   7
   1 -10   6 17479.6 945.868   8
  -1  10  -7 3557.99 436.447   3
   1 -10   7 4232.69 422.722   2
  -1  10  -7 3824.77 438.508   1
   1 -10   7 3905.37 458.690   6
   1 -10   7 4099.62 350.723   4
  -1  10  -7 3536.49 275.362   7
   1 -10   8 8929.79 651.797   2
  -1  10  -8 9758.40 748.797   3
  -1  10  -8 10389.1 737.250   1
   1 -10   8 8171.36 502.050   4
   1 -10   8 8619.77 696.226   6
  -1  10  -8 8367.71 477.523   7
   1 -10   9 796.833 219.413   2
  -1  10  -9 339.797 154.154   3
  -1  10  -9 746.237 241.079   1
   1 -10   9 833.455 245.966   6
  -1  10  -9 425.833 124.217   7
   1 -10  10 2461.32 378.654   2
  -1  10 -10 2793.15 434.340   3
  -1  10 -10 2309.76 381.068   1
   1 -10  10 2804.97 428.254   6
  -1  10 -10 2600.91 308.158   7
  -1  10 -11 6762.90 701.188   3
   1 -10  11 7151.48 677.252   2
  -1  10 -11 6830.54 656.990   1
   1 -10  11 6901.43 692.840   6
  -1  10 -11 5798.57 506.314   7
  -1  10 -12 871.884 291.997   3
   1 -10  12 532.191 198.643   2
  -1  10 -12 1041.43 286.563   1
   1 -10  12 301.051 203.245   6
  -1  10 -12 977.670 235.670   7
  -1  10 -13 1787.14 422.932   3
   1 -10  13 1078.22 323.031   2
  -1  10 -13 862.815 283.165   1
   1 -10  13 1685.55 388.042   6
  -1  10 -13 1365.06 285.386   7
   1 -10  14 773.944 288.105   6
  -1  10 -14 1087.49 363.964   3
   1 -10  14 798.489 279.290   2
   1 -10  15 4344.50 667.648   6
  -1  10 -15 4269.55 652.205   3
   1 -10  15 3766.09 623.905   2
   1 -10  16 870.211 370.498   6
  -1  10 -16 835.739 290.616   3
   1 -10  16 960.008 361.529   2
   1 -10  17 1043.76 417.665   6
  -1  10 -17 566.533 286.036   3
   1 -10  17 442.403 294.627   2
  -1  10 -17 311.545 264.232  16
  -1  10 -18 2247.08 550.609   3
   1  -9 -13 558.970 294.225   5
  -1   9  13 526.982 316.857   9
   1  -9 -12 1651.72 424.041   5
  -1   9  12 1997.60 513.839  12
   1  -9 -12 2631.31 579.062  14
  -1   9  12 2480.74 521.010  10
  -1   9  12 1958.56 480.953   9
   1  -9 -11 1461.30 378.700   5
   1  -9 -11 1526.18 423.952  14
  -1   9  11 1351.68 433.005  12
  -1   9  11 1937.45 431.643  10
  -1   9  11 881.315 363.137   9
   1  -9 -10 7196.57 775.553   5
   1  -9 -10 7663.24 873.435  14
  -1   9  10 7943.92 885.601   9
  -1   9  10 9648.50 903.875  10
   1  -9  -9-139.158 193.910   5
   1  -9  -9-11.7817 155.959  14
  -1   9   9 9.89863 131.081  10
  -1   9   9-46.7141 175.320   9
   1  -9  -8 83.3608 161.378   5
   1  -9  -8 802.893 300.269  14
  -1   9   8 181.837 150.552   9
  -1   9   8 836.290 283.475  10
   1  -9  -7 730.634 211.389   5
   1  -9  -7 725.553 275.868  14
  -1   9   7 566.298 232.075   9
  -1   9   7 484.449 202.837  10
   1  -9  -6 1514.24 288.308   5
   1  -9  -6 2251.65 407.154  14
  -1   9   6 1970.85 355.479  10
   1  -9  -5 3972.00 413.277   5
   1  -9  -5 4659.33 544.103  14
  -1   9   5 4573.55 493.108  10
   1  -9  -4 2641.96 311.514   5
   1  -9  -4 2115.53 347.555  14
  -1   9   4 2917.87 383.817  10
   1  -9  -4 2668.08 284.539   8
   1  -9  -3 4163.21 455.550   4
   1  -9  -3 4312.60 364.020   5
   1  -9  -3 4720.11 495.100  14
   1  -9  -3 4341.10 365.048   8
  -1   9   3 4507.49 447.965  10
   1  -9  -2 10015.2 671.915   4
   1  -9  -2 9100.20 495.535   5
  -1   9   2 8322.18 444.236   3
   1  -9  -2 9148.14 655.867  14
   1  -9  -2 9301.36 559.199   8
  -1   9   2 9312.66 630.073  10
   1  -9  -1 797.149 208.852   4
   1  -9  -1 486.421 103.122   5
  -1   9   1 475.041 129.722   3
   1  -9  -1 533.494 171.577  14
   1  -9  -1 384.050 142.454   8
  -1   9   1 705.288 199.316  10
   1  -9   0 3790.37 252.206   5
   1  -9   0 4557.46 412.875   4
   1  -9   0 4690.59 453.035   6
  -1   9   0 4442.61 357.375   3
  -1   9   0 4228.54 312.691  11
   1  -9   0 4915.15 444.727  14
   1  -9   0 4097.88 374.705   8
  -1   9   0 4123.18 396.233  10
   1  -9   1 7330.24 324.394   5
   1  -9   1 9028.38 559.696   4
   1  -9   1 9066.03 620.089   6
  -1   9  -1 8463.31 517.352   3
   1  -9   1 7803.17 549.267  14
  -1   9  -1 8500.16 456.898  11
  -1   9  -1 7505.18 538.822  10
   1  -9   1 8483.29 558.172   8
  -1   9  -2 88.4177 45.0856   7
   1  -9   2 207.849 114.659   4
   1  -9   2 46.4298 93.9316   6
  -1   9  -2 289.317 125.737   3
  -1   9  -2 39.4067 54.7655  15
  -1   9  -2 240.255 93.5212  11
   1  -9   2 107.513 117.118  14
   1  -9   2 323.459 139.452   8
   1  -9   3 15819.5 712.720   4
   1  -9   3 17186.7 854.143   6
  -1   9  -3 15130.6 779.857   3
   1  -9   3 16804.0 788.719  14
  -1   9  -3 15460.7 682.534  11
  -1   9  -3 14864.8 656.567  15
  -1   9  -3 14617.6 452.028   7
   1  -9   3 16874.6 823.442   8
   1  -9   4 16481.6 716.252   4
   1  -9   4 16358.1 841.950   6
  -1   9  -4 17235.9 841.459   1
  -1   9  -4 18393.7 879.519   3
   1  -9   4 16749.3 710.318   2
  -1   9  -4 16321.0 755.599  17
   1  -9   4 17444.2 802.513  14
  -1   9  -4 16598.9 731.375  15
   1  -9   4 16875.9 843.214   8
  -1   9  -4 14989.5 487.652   7
   1  -9   5 3347.39 364.487   6
   1  -9   5 3000.71 285.350   4
  -1   9  -5 2890.08 334.985   1
  -1   9  -5 3496.32 393.885   3
   1  -9   5 3318.46 328.872   2
  -1   9  -5 3057.26 310.416  17
   1  -9   5 3194.39 342.577  14
  -1   9  -5 3328.94 336.039  15
   1  -9   5 2748.37 333.698   8
  -1   9  -5 2997.78 211.852   7
   1  -9   6 2005.14 298.410   6
  -1   9  -6 2135.29 318.339   3
   1  -9   6 1723.52 252.726   2
  -1   9  -6 1646.84 264.100   1
   1  -9   6 1614.48 212.273   4
  -1   9  -6 1506.94 232.844  17
  -1   9  -6 1824.12 263.878  15
   1  -9   6 1818.52 293.772   8
  -1   9  -6 1563.42 175.668   7
   1  -9   7 1663.60 266.673   2
   1  -9   7 2039.14 234.832   4
  -1   9  -7 2038.66 332.779   3
  -1   9  -7 2335.92 328.974   1
   1  -9   7 1862.31 317.165   6
  -1   9  -7 1846.77 204.449   7
   1  -9   8 28551.6 1208.74   2
  -1   9  -8 31655.1 1299.02   1
  -1   9  -8 29604.0 1320.31   3
   1  -9   8 25834.2 944.142   4
   1  -9   8 30113.7 1294.45   6
  -1   9  -8 27844.3 990.076   7
  -1   9  -9 5972.16 558.344   1
   1  -9   9 6058.65 544.275   2
  -1   9  -9 5131.77 558.369   3
   1  -9   9 6655.73 601.462   6
   1  -9   9 5483.74 396.767   4
  -1   9  -9 6441.23 465.339   7
  -1   9 -10 903.250 275.984   3
   1  -9  10 590.998 207.347   2
  -1   9 -10 874.956 234.508   1
   1  -9  10 723.372 236.201   6
  -1   9 -10 838.711 189.171   7
   1  -9  11 158.140 136.161   2
  -1   9 -11 95.7509 175.644   1
  -1   9 -11-19.9577 178.529   3
   1  -9  11 188.713 177.833   6
  -1   9 -11 75.8251 126.416   7
   1  -9  12 1028.90 288.566   2
  -1   9 -12 1051.33 297.337   1
  -1   9 -12 1317.69 341.864   3
   1  -9  12 1294.96 322.643   6
  -1   9 -12 941.774 232.436   7
   1  -9  13 430.514 206.195   2
  -1   9 -13-36.0688 206.682   3
   1  -9  13 371.062 169.634   6
  -1   9 -13 482.597 190.041   7
   1  -9  14 6478.70 761.483   6
  -1   9 -14 6558.90 756.299   3
   1  -9  14 6907.25 757.478   2
   1  -9  15 1995.32 472.390   6
  -1   9 -15 2462.48 512.375   3
   1  -9  15 1700.80 407.063   2
   1  -9  16 509.992 297.493   6
  -1   9 -16 631.798 288.360  16
   1  -9  16 367.376 170.549   2
  -1   9 -16 44.1601 205.860   3
   1  -9  17 257.879 295.815   6
  -1   9 -17 320.721 249.433  16
   1  -9  17 1065.60 371.564   2
  -1   9 -17 370.113 266.219   3
  -1   9 -18-15.7776 148.447   3
   1  -9  18 382.589 260.946   6
   1  -8 -14 313.133 260.866   5
   1  -8 -13 1633.96 418.633   5
   1  -8 -13 998.773 370.799  14
  -1   8  13 1360.50 448.572  12
  -1   8  13 1147.42 392.583   9
  -1   8  13 1441.91 400.567  10
   1  -8 -12 30.2604 146.066   5
  -1   8  12-304.912 307.285  12
   1  -8 -12 253.947 257.380  14
  -1   8  12 293.475 263.253  10
  -1   8  12-87.7495 208.812   9
   1  -8 -11 2672.49 488.228   5
  -1   8  11 3852.85 647.646  12
   1  -8 -11 2677.56 541.665  14
  -1   8  11 2759.08 518.243   9
  -1   8  11 2269.84 456.221  10
   1  -8 -10-99.0019 170.526   5
   1  -8 -10 402.297 217.656  14
  -1   8  10 379.563 248.284   9
  -1   8  10 157.239 162.317  10
   1  -8  -9 2102.15 378.351   5
   1  -8  -9 2308.46 449.625  14
  -1   8   9 1943.64 379.692  10
  -1   8   9 1988.25 410.704   9
   1  -8  -8 353.085 168.989   5
   1  -8  -8 451.469 229.730  14
  -1   8   8 436.971 185.871  10
  -1   8   8 468.899 232.677   9
   1  -8  -7 20064.4 1060.06   5
   1  -8  -7 19565.4 1166.68  14
  -1   8   7 20503.5 1188.40   9
  -1   8   7 21862.8 1144.03  10
   1  -8  -6 11258.3 729.894   5
   1  -8  -6 11606.0 839.677  14
  -1   8   6 12230.5 799.724  10
   1  -8  -5 1012.18 224.836   5
   1  -8  -5 1130.42 264.579  14
  -1   8   5 1044.07 233.161  10
   1  -8  -4 8240.82 542.959   5
   1  -8  -4 8844.87 663.850  14
   1  -8  -4 8003.48 471.214   8
  -1   8   4 8750.66 616.224  10
   1  -8  -3 6924.53 553.643   4
   1  -8  -3 6587.89 437.916   5
  -1   8   3 5759.21 312.147   3
   1  -8  -3 7352.26 571.353  14
   1  -8  -3 6957.98 440.239   8
  -1   8   3 6935.62 526.469  10
   1  -8  -2 10134.2 504.888   5
   1  -8  -2 9971.21 637.130   4
   1  -8  -2 11123.5 680.021  14
  -1   8   2 10509.2 630.203  10
   1  -8  -2 10327.8 556.770   8
   1  -8  -1 3581.29 362.786   4
   1  -8  -1 3147.76 246.736   5
  -1   8   1 3280.90 260.657  11
   1  -8  -1 3485.76 361.484  14
  -1   8   1 4059.56 372.746  10
   1  -8  -1 3891.38 335.032   8
   1  -8   0 9.35546 96.6026   4
   1  -8   0 225.813 69.0444   5
   1  -8   0 192.197 125.246   6
  -1   8   0 312.869 93.4381  11
   1  -8   0 243.800 116.459  14
   1  -8   0 370.311 129.967   8
  -1   8   0 233.595 116.004  10
   1  -8   1 12976.5 637.503   4
   1  -8   1 12626.5 436.620   5
   1  -8   1 13767.3 716.336   6
   1  -8   1 13376.1 678.876  14
  -1   8  -1 12771.8 540.208  11
   1  -8   1 12839.5 653.460   8
   1  -8   2 631.033 90.4067   5
  -1   8  -2 776.192 92.7230   7
   1  -8   2 1095.48 200.970   6
   1  -8   2 789.189 154.834   4
   1  -8   2 1090.40 176.074  14
  -1   8  -2 969.782 146.175  11
   1  -8   2 1001.15 200.491   8
   1  -8   3 1093.77 203.483   6
  -1   8  -3 866.491 97.2239   7
   1  -8   3 998.531 163.207   4
   1  -8   3 813.168 134.148   2
   1  -8   3 1051.01 182.657  14
  -1   8  -3 908.927 150.265  15
   1  -8   3 1110.40 223.175   8
   1  -8   4 1731.96 242.575   6
   1  -8   4 1591.97 190.907   4
   1  -8   4 1819.26 216.462   2
  -1   8  -4 1495.96 230.955   1
  -1   8  -4 1672.47 251.107   3
  -1   8  -4 1651.24 215.559  17
  -1   8  -4 1692.96 222.996  15
   1  -8   4 912.062 178.581  14
  -1   8  -4 1489.90 136.880   7
   1  -8   4 1362.37 226.190   8
   1  -8   5 7419.35 528.071   6
   1  -8   5 5843.87 373.031   4
  -1   8  -5 6889.80 503.636   1
  -1   8  -5 7234.23 533.009   3
   1  -8   5 7553.78 472.449   2
  -1   8  -5 7098.68 475.202  15
  -1   8  -5 6274.06 427.185  17
   1  -8   5 6987.75 514.980   8
  -1   8  -5 6277.26 331.024   7
   1  -8   6 3037.16 348.436   6
   1  -8   6 2259.10 220.836   4
  -1   8  -6 2623.15 315.553   1
  -1   8  -6 2517.20 325.817   3
   1  -8   6 2598.68 298.258   2
  -1   8  -6 2622.70 310.764  15
  -1   8  -6 2290.82 217.970   7
   1  -8   6 2242.08 309.514   8
  -1   8  -7 973.603 206.601   1
  -1   8  -7 828.947 211.663   3
   1  -8   7 995.042 159.107   4
   1  -8   7 1151.99 226.783   2
   1  -8   7 953.880 231.990   6
  -1   8  -7 942.443 158.074   7
  -1   8  -8 2712.60 352.054   1
  -1   8  -8 2673.34 370.345   3
   1  -8   8 2597.51 341.046   2
   1  -8   8 2639.96 261.229   4
   1  -8   8 2733.96 366.262   6
  -1   8  -8 2531.09 283.453   7
  -1   8  -9 1409.64 304.882   3
   1  -8   9 1624.80 284.631   2
   1  -8   9 1168.54 183.222   4
  -1   8  -9 2072.62 340.198   1
   1  -8   9 1652.87 297.952   6
  -1   8  -9 1414.49 228.225   7
  -1   8 -10 2084.41 356.973   1
   1  -8  10 2055.41 252.064   4
   1  -8  10 2183.95 364.724   2
  -1   8 -10 2830.65 419.930   3
   1  -8  10 2208.44 364.480   6
  -1   8 -10 2497.13 323.458   7
  -1   8 -11 12192.6 890.326   3
  -1   8 -11 12917.4 880.076   1
   1  -8  11 14186.5 941.011   2
   1  -8  11 13919.2 954.596   6
  -1   8 -11 14110.4 825.355   7
   1  -8  12 347.658 192.413   2
  -1   8 -12 452.857 229.642   3
   1  -8  12 248.932 221.538   6
  -1   8 -12 550.114 189.115   7
  -1   8 -13 2836.06 476.240   3
   1  -8  13 2751.20 463.815   2
   1  -8  13 3955.86 575.344   6
  -1   8 -13 2442.12 393.710   7
  -1   8 -14 3277.28 519.214   3
   1  -8  14 4171.73 589.053   2
   1  -8  14 2462.15 475.043   6
  -1   8 -14 2734.80 448.759   7
   1  -8  15 14129.2 1161.82   6
   1  -8  15 13498.7 1111.68   2
  -1   8 -15 13038.2 1090.03   3
   1  -8  16 6954.05 858.963   6
  -1   8 -16 4926.33 703.614  16
  -1   8 -16 4903.52 683.708   3
   1  -8  16 6107.64 779.738   2
   1  -8  17 1234.49 403.826   6
  -1   8 -17 1383.68 415.970  16
   1  -8  17 1221.76 390.669   2
  -1   8 -17 342.556 178.417   3
   1  -8  18 1052.99 445.453   6
   1  -8  18 1114.90 410.683   2
  -1   8 -18 1079.57 414.680  16
   1  -7 -14 869.878 297.967   5
  -1   7  14 1047.04 437.405  12
   1  -7 -14 223.125 257.849  14
  -1   7  14 630.469 289.269  10
   1  -7 -13 5927.72 779.386   5
   1  -7 -13 5460.91 797.346  14
  -1   7  13 6663.50 897.648  12
  -1   7  13 5742.05 736.106  10
  -1   7  13 5466.70 731.774   9
   1  -7 -12 6335.72 753.054   5
   1  -7 -12 7174.96 860.540  14
  -1   7  12 7622.77 918.456  12
  -1   7  12 6916.32 772.834  10
  -1   7  12 7513.07 827.578   9
   1  -7 -11-99.2519 189.669   5
  -1   7  11 362.522 271.569  12
   1  -7 -11 115.661 170.935  14
  -1   7  11 422.056 236.582   9
  -1   7  11 323.149 243.562  10
   1  -7 -10 1607.05 343.270   5
   1  -7 -10 1975.53 418.185  14
  -1   7  10 1890.33 372.656  10
  -1   7  10 2184.35 441.342   9
   1  -7  -9 8744.80 753.511   5
   1  -7  -9 8421.59 788.430  14
  -1   7   9 9723.20 840.426   9
  -1   7   9 8843.63 758.109  10
   1  -7  -8 1775.74 322.040   5
   1  -7  -8 3086.73 468.204  14
  -1   7   8 1454.83 307.573  10
  -1   7   8 2375.53 412.519   9
   1  -7  -7 33735.0 1381.84   5
   1  -7  -7 34977.8 1523.70  14
  -1   7   7 33171.6 1479.67   9
  -1   7   7 33546.7 1412.72  10
   1  -7  -6 15767.4 852.584   5
   1  -7  -6 14774.0 917.425  14
  -1   7   6 17404.1 978.402   9
  -1   7   6 16759.0 897.908  10
   1  -7  -5 3703.81 366.438   5
   1  -7  -5 3630.87 421.471  14
  -1   7   5 3822.69 403.548  10
   1  -7  -5 3597.56 286.723   8
   1  -7  -4 300.418 127.890   5
   1  -7  -4 750.176 211.212  14
  -1   7   4 493.055 150.336  10
   1  -7  -4 565.203 118.767   8
   1  -7  -3 9548.89 617.134   4
   1  -7  -3 9538.61 513.721   5
   1  -7  -3 9574.63 620.366  14
  -1   7   3 9398.05 573.756  10
   1  -7  -3 8857.29 471.583   8
   1  -7  -2 9031.99 570.787   4
   1  -7  -2 9017.39 456.109   5
   1  -7  -2 8740.44 566.722  14
   1  -7  -2 9181.80 485.946   8
  -1   7   2 8771.44 537.230  10
   1  -7  -1 3306.51 238.755   5
   1  -7  -1 2871.54 305.476   4
   1  -7  -1 3296.26 332.296   6
  -1   7   1 2951.12 227.760  11
   1  -7  -1 2894.77 309.693  14
  -1   7   1 3017.22 299.475  10
   1  -7  -1 3376.37 296.422   8
   1  -7   0 12762.4 616.468   4
   1  -7   0 12823.0 462.485   5
   1  -7   0 13860.2 685.251   6
  -1   7   0 12240.4 489.405  11
   1  -7   0 13577.4 654.621  14
   1  -7   0 13354.2 616.585   8
  -1   7   0 12220.7 615.984  10
   1  -7   1 3282.45 287.447   4
   1  -7   1 3026.15 189.756   5
   1  -7   1 3961.22 348.239   6
  -1   7  -1 3153.40 236.373  11
   1  -7   1 4009.28 333.478  14
   1  -7   1 3370.51 302.793   8
   1  -7   2 893.423 178.173   6
   1  -7   2 888.100 103.469   5
  -1   7  -2 1064.45 108.499   7
   1  -7   2 910.486 151.938   4
   1  -7   2 898.064 121.850   2
   1  -7   2 871.743 167.550  14
   1  -7   2 849.388 158.012   8
  -1   7  -2 953.530 139.708  11
   1  -7   3 3022.23 250.461   4
   1  -7   3 3328.68 320.319   6
   1  -7   3 3510.24 267.825   2
  -1   7  -3 3092.55 297.478   1
   1  -7   3 3010.71 289.088  14
  -1   7  -3 3474.57 281.766  15
   1  -7   3 3496.04 331.427   8
  -1   7  -3 3158.47 191.825   7
   1  -7   4 43111.9 1353.66   6
   1  -7   4 42333.3 1149.97   4
  -1   7  -4 45562.5 1363.83   1
   1  -7   4 45508.9 1264.72   2
  -1   7  -4 42998.0 1254.34  17
   1  -7   4 41148.0 1267.53  14
  -1   7  -4 45659.6 1294.98  15
  -1   7  -4 41205.7 1051.06   7
   1  -7   4 44463.8 1370.03   8
   1  -7   5 47836.5 1271.18   4
   1  -7   5 54054.6 1571.72   6
   1  -7   5 50107.6 1461.07   2
  -1   7  -5 49881.6 1566.83   3
  -1   7  -5 52335.2 1543.23   1
  -1   7  -5 53867.0 1446.25  17
  -1   7  -5 50913.5 1482.41  15
   1  -7   5 50110.8 1529.97   8
  -1   7  -5 48923.3 1257.18   7
   1  -7   6 14179.2 739.158   6
   1  -7   6 12438.6 530.145   4
  -1   7  -6 15347.9 756.408   1
  -1   7  -6 12882.6 730.870   3
   1  -7   6 13347.7 682.856   2
  -1   7  -6 14430.7 727.282  15
  -1   7  -6 13172.8 567.544   7
   1  -7   6 13512.6 715.862   8
  -1   7  -7 1182.30 248.025   3
   1  -7   7 1134.64 158.179   4
  -1   7  -7 1173.83 224.703   1
   1  -7   7 1215.47 227.564   2
   1  -7   7 677.139 182.248   6
  -1   7  -7 996.842 168.015   7
   1  -7   8 10304.9 667.605   2
  -1   7  -8 10906.3 683.795   1
  -1   7  -8 9722.39 681.680   3
   1  -7   8 10469.0 686.945   6
   1  -7   8 9205.90 486.164   4
  -1   7  -8 10414.2 583.679   7
  -1   7  -9 12535.7 813.396   3
  -1   7  -9 14012.9 831.322   1
   1  -7   9 13993.6 820.767   2
   1  -7   9 14984.6 871.279   6
   1  -7   9 13196.2 624.391   4
  -1   7  -9 13696.3 723.224   7
   1  -7  10 7800.59 640.768   2
  -1   7 -10 7202.84 633.517   3
  -1   7 -10 6396.96 575.687   1
   1  -7  10 7129.39 631.345   6
  -1   7 -10 6485.57 523.231   7
   1  -7  11 9174.49 737.249   2
  -1   7 -11 8263.35 700.108   3
   1  -7  11 7410.55 682.110   6
  -1   7 -11 8629.43 650.781   7
  -1   7 -12 97.6368 146.670   3
   1  -7  12-150.837 175.386   2
   1  -7  12 151.039 165.000   6
  -1   7 -12 245.663 142.666   7
   1  -7  13 1177.60 302.359   2
  -1   7 -13 1173.65 297.460   3
   1  -7  13 1310.68 347.883   6
  -1   7 -13 1522.87 336.637   7
  -1   7 -14-98.5093 164.165   3
   1  -7  14 72.1300 147.417   2
   1  -7  14 211.232 180.770   6
  -1   7 -14 388.360 228.344   7
   1  -7  15 4980.41 691.608   6
  -1   7 -15 5107.36 664.122   3
   1  -7  15 5957.56 744.062   2
   1  -7  16 320.414 272.191   6
  -1   7 -16 11.0489 168.545  16
  -1   7 -16-7.81952 174.891   3
   1  -7  16 414.670 268.962   2
   1  -7  17 908.084 334.991   6
  -1   7 -17 881.564 353.864  16
   1  -7  17 835.164 318.087   2
  -1   7 -17 934.150 308.003   3
   1  -7  18 596.764 352.103   6
   1  -7  18 385.652 238.327   2
  -1   7 -18 465.292 306.265  16
   1  -6 -15 312.133 253.015   5
   1  -6 -15 172.155 221.203  14
  -1   6  15 49.4867 183.897  10
   1  -6 -14 3225.77 609.478   5
   1  -6 -14 2936.44 594.617  14
  -1   6  14 3145.07 639.678  12
  -1   6  14 2470.27 476.715  10
   1  -6 -13 2220.34 479.370   5
  -1   6  13 2343.03 522.232  12
   1  -6 -13 1625.07 436.690  14
  -1   6  13 2426.95 473.251  10
  -1   6  13 2552.88 490.063   9
   1  -6 -12 612.730 233.196   5
   1  -6 -12 239.926 197.199  14
  -1   6  12 31.1200 174.671  12
  -1   6  12 102.242 158.406   9
  -1   6  12 855.150 289.216  10
   1  -6 -11 378.553 236.713   5
  -1   6  11 160.041 212.863  12
   1  -6 -11 122.092 174.528  14
  -1   6  11 126.582 130.271  10
  -1   6  11 171.693 172.667   9
   1  -6 -10 1700.22 355.557   5
   1  -6 -10 1721.57 369.673  14
  -1   6  10 1660.14 358.655   9
  -1   6  10 2174.73 392.562  10
   1  -6  -9 237.613 162.331   5
   1  -6  -9 510.924 253.387  14
  -1   6   9 342.209 191.325  10
  -1   6   9 421.028 154.953   9
   1  -6  -8 3567.14 439.613   5
   1  -6  -8 4193.38 509.090  14
  -1   6   8 3879.91 453.063  10
  -1   6   8 3358.81 447.004   9
   1  -6  -7 1122.26 237.343   5
   1  -6  -7 1234.81 282.414  14
  -1   6   7 1082.55 232.879  10
  -1   6   7 738.775 193.187   9
   1  -6  -6 2440.83 318.120   5
   1  -6  -6 3082.50 388.127  14
  -1   6   6 3180.57 392.141   9
   1  -6  -6 2620.51 222.384   8
  -1   6   6 2653.04 331.330  10
   1  -6  -5 94.9822 96.3240   5
   1  -6  -5 78.3370 120.813  14
   1  -6  -5-19.7751 70.0746   8
  -1   6   5 69.7858 113.319  10
   1  -6  -4 90.3783 85.2158   5
   1  -6  -4 113.615 125.686  14
   1  -6  -4-61.8420 63.4491   8
  -1   6   4-27.1858 96.5271  10
   1  -6  -3 27595.4 1059.59   4
   1  -6  -3 28133.9 936.547   5
   1  -6  -3 27761.5 1057.76  14
  -1   6   3 27541.8 992.681  10
   1  -6  -3 26283.0 856.510   8
   1  -6  -2 57722.8 1593.22   4
   1  -6  -2 53703.4 1398.67   5
   1  -6  -2 55647.5 1594.04  14
   1  -6  -2 55187.1 1424.27   8
  -1   6   2 56581.0 1529.89  10
   1  -6  -1 51601.7 1452.89   6
   1  -6  -1 46754.4 1179.58   5
   1  -6  -1 50439.4 1389.27   4
  -1   6   1 46677.8 1146.88  11
   1  -6  -1 46701.9 1382.38  14
   1  -6  -1 47282.9 1288.94   8
  -1   6   1 47473.3 1339.23  10
   1  -6   0 12500.0 565.005   4
   1  -6   0 13289.8 625.486   6
   1  -6   0 12062.8 430.878   5
  -1   6   0 12826.4 456.609  11
   1  -6   0 12329.4 586.568  14
   1  -6   0 12647.8 567.550   8
  -1   6   0 12401.5 565.652  10
   1  -6   1 68864.2 1613.71   4
   1  -6   1 63991.7 1390.65   5
   1  -6   1 70117.3 1735.40   6
   1  -6   1 65360.6 1403.78   2
  -1   6  -1 62763.8 1470.81  11
   1  -6   1 66323.2 1666.70  14
   1  -6   1 65511.9 1662.42   8
   1  -6   2 139.725 119.880   6
   1  -6   2 201.042 61.7308   5
  -1   6  -2 54.7836 36.8096   7
   1  -6   2 107.333 76.4100   4
   1  -6   2 185.729 74.2894   2
   1  -6   2 218.899 107.070  14
   1  -6   2 86.8374 85.1930   8
   1  -6   3 2125.23 191.079   4
   1  -6   3 2411.98 253.752   6
   1  -6   3 2593.56 228.646   2
  -1   6  -3 2072.29 235.314   1
  -1   6  -3 2240.72 216.519  15
  -1   6  -3 2327.68 224.761  17
   1  -6   3 2238.12 228.756  14
  -1   6  -3 2213.58 161.456   7
   1  -6   3 2358.13 252.604   8
   1  -6   4 27238.2 957.299   6
   1  -6   4 26436.9 769.719   4
   1  -6   4 28253.1 910.778   2
  -1   6  -4 27060.8 953.172   1
  -1   6  -4 26699.2 876.432  17
  -1   6  -4 26677.6 913.991  15
   1  -6   4 27358.7 960.308   8
  -1   6  -4 25267.8 751.310   7
   1  -6   5 34141.5 1150.86   6
   1  -6   5 33503.7 920.613   4
  -1   6  -5 34912.4 1152.00   1
   1  -6   5 34287.7 1113.05   2
  -1   6  -5 34550.0 1131.89  15
   1  -6   5 35419.3 1155.78   8
  -1   6  -5 33572.3 968.824   7
   1  -6   6 2973.92 229.573   4
   1  -6   6 3098.33 326.352   6
   1  -6   6 3810.51 344.027   2
  -1   6  -6 4412.76 382.472   1
  -1   6  -6 4063.22 386.703   3
  -1   6  -6 2914.02 313.237  15
  -1   6  -6 3534.95 285.544   7
   1  -6   6 3280.31 325.759   8
   1  -6   7 875.093 186.503   2
   1  -6   7 864.694 137.101   4
  -1   6  -7 898.644 187.887   3
  -1   6  -7 1444.59 244.687   1
   1  -6   7 865.525 200.153   6
  -1   6  -7 968.771 161.030   7
   1  -6   8 378.656 176.612   6
   1  -6   8 42.5204 113.206   2
  -1   6  -8 278.437 150.656   1
  -1   6  -8 104.739 131.903   3
   1  -6   8 85.6962 45.2194  12
  -1   6  -8 31.4108 84.0666   7
   1  -6   9 3796.04 429.251   6
  -1   6  -9 3905.12 435.836   3
  -1   6  -9 3385.25 406.196   1
   1  -6   9 3964.92 421.702   2
   1  -6   9 3243.29 259.465  12
  -1   6  -9 4372.39 408.145   7
   1  -6  10-259.287 206.736   6
   1  -6  10 305.300 188.969   2
  -1   6 -10-73.0707 145.502   3
   1  -6  10 100.949 71.5511  12
  -1   6 -10 5.86142 115.386   7
   1  -6  11 573.249 210.494   2
  -1   6 -11 232.482 178.887   3
   1  -6  11 970.607 288.122   6
  -1   6 -11 714.384 209.502   7
  -1   6 -12 741.466 231.428   3
   1  -6  12 991.009 293.802   2
   1  -6  12 597.494 228.718   6
  -1   6 -12 1022.14 235.907   7
  -1   6 -13 298.133 146.440   3
   1  -6  13 643.068 257.232   2
   1  -6  13 249.838 193.469   6
  -1   6 -13 314.447 180.209   7
   1  -6  14 1202.38 312.306   2
  -1   6 -14 1289.20 329.028   3
   1  -6  14 1042.41 308.557   6
  -1   6 -14 958.696 274.148   7
   1  -6  15 7832.93 858.929   6
  -1   6 -15 6463.63 776.212  16
   1  -6  15 7173.85 791.284   2
  -1   6 -15 5521.06 665.001   3
   1  -6  16 11967.2 1129.05   6
  -1   6 -16 13660.8 1185.60  16
  -1   6 -16 12330.1 1018.61   3
   1  -6  16 13535.0 1166.19   2
   1  -6  17 1589.54 437.103   6
  -1   6 -17 1622.75 463.837  16
   1  -6  17 2365.12 530.762   2
   1  -6  18 326.648 290.351   6
   1  -6  18 259.128 260.350   2
  -1   6 -18 133.630 187.249  16
   1  -5 -15 2279.93 521.173   5
  -1   5  15 2979.07 647.007  12
   1  -5 -15 1788.07 499.791  14
  -1   5  15 2085.18 476.991  10
   1  -5 -14 779.974 317.073   5
  -1   5  14 691.279 322.556  12
   1  -5 -14 611.129 279.389  14
  -1   5  14 1116.64 329.513  10
   1  -5 -13 180.442 221.649   5
  -1   5  13-28.2578 193.530  12
   1  -5 -13 72.4045 118.108  16
   1  -5 -13 520.652 325.222  14
  -1   5  13 532.585 271.110  10
  -1   5  13 47.9290 177.702   9
   1  -5 -12 494.325 235.742   5
   1  -5 -12 524.279 252.799  14
  -1   5  12 460.178 242.607  12
   1  -5 -12 667.272 238.246  16
  -1   5  12 640.904 258.707   9
  -1   5  12 545.907 244.657  10
   1  -5 -11 25.7517 151.717   5
  -1   5  11 117.592 199.590  12
   1  -5 -11 81.4618 108.024  16
   1  -5 -11-32.7843 168.037  14
  -1   5  11-152.493 165.490  10
  -1   5  11 133.985 218.900   9
   1  -5 -10 4854.74 555.533   5
   1  -5 -10 3177.34 413.884  16
   1  -5 -10 3645.95 510.438  14
  -1   5  10 4109.02 508.149  10
  -1   5  10 3875.75 494.557   9
   1  -5  -9 17152.9 925.963  16
   1  -5  -9 18672.9 1093.14  14
  -1   5   9 17778.2 1021.98   9
  -1   5   9 15434.0 934.371  10
  -1   5   8 8679.80 492.198   2
   1  -5  -8 9019.23 617.053  16
   1  -5  -8 11093.3 778.172  14
  -1   5   8 9252.30 699.422   9
  -1   5   8 9503.88 673.864  10
  -1   5   7 2418.28 228.282   2
   1  -5  -7 2741.61 371.180  14
   1  -5  -7 2317.97 283.922  16
  -1   5   7 2348.93 331.413   9
  -1   5   7 2375.10 314.738  10
  -1   5   6 5571.36 316.124   2
   1  -5  -6 5999.22 508.615  14
   1  -5  -6 6296.26 436.649  16
  -1   5   6 6471.40 518.002   9
  -1   5   6 6376.98 482.585  10
   1  -5  -5 33613.7 1148.83   5
  -1   5   5 31420.2 822.275   2
   1  -5  -5 32901.4 1221.98  14
  -1   5   5 32520.6 1145.43  10
   1  -5  -4 67.3737 71.0599   5
   1  -5  -4 101.891 93.4105  14
  -1   5   4-60.4297 92.3067  10
   1  -5  -4 69.5229 66.1680   8
   1  -5  -3 3973.61 297.467   5
   1  -5  -3 4592.54 372.133  14
  -1   5   3 4279.04 330.086  10
   1  -5  -3 3839.19 262.916   8
   1  -5  -2 701.232 144.623   4
   1  -5  -2 600.970 107.379   5
   1  -5  -2 794.916 163.749  14
  -1   5   2 1019.74 157.609  10
   1  -5  -2 860.295 126.636   8
   1  -5  -1 93868.6 1963.64   5
   1  -5  -1 94667.1 2130.58   4
   1  -5  -1 96009.9 2193.86   6
  -1   5   1 90082.1 1891.28  11
   1  -5  -1 93198.6 2160.62  14
   1  -5  -1 94876.5 2058.96   8
  -1   5   1 89153.2 2078.49  10
   1  -5   0 23651.0 645.733   5
   1  -5   0 25505.6 838.448   6
   1  -5   0 24233.1 769.471   4
   1  -5   0 22782.1 790.657  14
  -1   5   0 23589.7 635.615  11
   1  -5   0 25700.0 794.873   8
   1  -5   1 57.2241 37.6578   5
   1  -5   1-24.5632 73.6917   6
   1  -5   1 192.653 81.2965   4
   1  -5   1 65.2113 41.9947   2
   1  -5   1 95.8690 73.8272  14
   1  -5   1 208.599 88.2651   8
  -1   5  -1 63.8808 37.8293  11
   1  -5   2 5795.47 287.748   4
   1  -5   2 5713.56 349.174   6
   1  -5   2 5695.18 293.296   2
   1  -5   2 5631.40 334.972  14
   1  -5   2 5707.48 357.306   8
  -1   5  -2 5573.09 250.073   7
   1  -5   3 2644.09 182.399   4
   1  -5   3 2785.80 247.889   6
   1  -5   3 2729.84 224.191   2
  -1   5  -3 3164.51 269.533   1
  -1   5  -3 2480.66 218.322  17
  -1   5  -3 2820.03 238.707  15
   1  -5   3 2567.75 228.628  14
   1  -5   3 2786.52 253.252   8
  -1   5  -3 2581.77 181.900   7
   1  -5   4 764.722 160.843   6
  -1   5  -4 440.236 101.022   7
  -1   5  -4 382.124 111.660   1
   1  -5   4 590.051 136.442   2
   1  -5   4 450.646 84.4643   4
  -1   5  -4 579.434 126.853  17
  -1   5  -4 514.770 126.143  15
   1  -5   4 400.635 117.007   8
   1  -5   5 1848.23 163.029   4
  -1   5  -5 1727.70 195.261   7
   1  -5   5 1758.98 226.690   6
   1  -5   5 2195.07 250.416   2
  -1   5  -5 1774.55 234.182  15
   1  -5   5 1714.73 219.393   8
   1  -5   6 59.9321 97.3756   6
  -1   5  -6-8.30571 74.7934   7
   1  -5   6 200.825 110.383   2
  -1   5  -6-41.0122 124.617   3
   1  -5   6 78.2780 38.1096  12
   1  -5   7 1087.14 208.710   6
  -1   5  -7 1425.00 233.502   1
  -1   5  -7 1262.40 231.986   3
   1  -5   7 1264.33 223.204   2
   1  -5   7 1016.76 122.095  12
  -1   5  -7 1040.93 175.096   7
   1  -5   8 5094.36 456.016   6
  -1   5  -8 5614.61 475.362   1
   1  -5   8 5116.84 454.917   2
  -1   5  -8 4734.53 443.616   3
   1  -5   8 5252.13 327.282  12
  -1   5  -8 5530.09 430.421   7
   1  -5   9 84643.5 2354.36   6
   1  -5   9 77899.6 2273.79   2
  -1   5  -9 82574.8 2309.97   3
   1  -5   9 72614.5 1893.57  12
  -1   5  -9 79835.3 2188.38   7
   1  -5  10 8971.45 691.938   6
  -1   5 -10 8895.17 662.362   3
   1  -5  10 10143.0 722.108   2
   1  -5  10 8601.28 524.273  12
  -1   5 -10 10003.6 675.973   7
   1  -5  11 2397.28 381.610   6
  -1   5 -11 2699.78 380.664   3
   1  -5  11 2623.76 381.230   2
   1  -5  11 2636.37 316.641  12
  -1   5 -11 2081.45 338.428   7
   1  -5  12 1325.28 327.126   6
  -1   5 -12 1199.31 287.924   3
   1  -5  12 1711.21 345.335   2
   1  -5  12 1639.12 272.083  12
  -1   5 -12 1430.71 299.342   7
   1  -5  13 10058.7 841.599   2
  -1   5 -13 8444.38 737.354   3
   1  -5  13 9843.77 859.887   6
  -1   5 -13 9487.97 792.383   7
   1  -5  14 392.166 238.226   2
  -1   5 -14 845.207 288.651   3
   1  -5  14 520.978 280.034   6
  -1   5 -14 685.940 265.608   7
   1  -5  15 4189.05 633.705   6
  -1   5 -15 4769.76 674.207  16
  -1   5 -15 3456.42 509.255   3
   1  -5  15 4356.56 627.989   2
   1  -5  16 1043.42 367.724   6
  -1   5 -16 829.275 315.670  16
   1  -5  16 1405.23 403.903   2
   1  -5  17 1744.53 497.517   6
  -1   5 -17 1404.74 413.908  16
   1  -5  17 1693.82 466.115   2
   1  -5  18-79.3287 258.064   6
  -1   5 -18 300.433 273.916  16
   1  -5  18-106.441 233.695   2
   1  -4 -16 73.3969 257.500   5
  -1   4  16 283.690 272.454  12
   1  -4 -16-231.840 190.090  14
   1  -4 -15 405.988 284.688   5
   1  -4 -15 17.1498 168.022  14
  -1   4  15 182.277 208.846  12
   1  -4 -14 333.686 245.365   5
   1  -4 -14 151.021 168.811  14
   1  -4 -14 426.408 251.916  16
  -1   4  14 331.817 258.481  12
  -1   4  14 595.399 277.190  10
   1  -4 -13 65.5315 174.472   5
   1  -4 -13 287.062 216.801  16
   1  -4 -13 51.7616 165.213  14
  -1   4  13 295.730 223.355  12
  -1   4  13 270.917 192.326   9
  -1   4  13-48.5512 145.353  10
   1  -4 -12 4405.57 546.908  16
  -1   4  12 4980.71 666.188  12
   1  -4 -12 6175.29 728.527  14
  -1   4  12 5750.36 639.605  10
  -1   4  12 5401.14 604.641   9
  -1   4  11 5384.69 655.192  12
   1  -4 -11 3789.43 532.948  14
   1  -4 -11 4253.54 503.064  16
  -1   4  11 4891.51 553.514  10
  -1   4  11 4189.07 509.678   9
  -1   4  10 5703.12 469.709   2
   1  -4 -10 7626.04 626.016  16
   1  -4 -10 6356.30 633.894  14
  -1   4  10 5940.87 582.219   9
  -1   4  10 6804.46 613.007  10
  -1   4   9 13416.8 685.628   2
   1  -4  -9 14497.6 822.988  16
   1  -4  -9 14346.1 912.502  14
  -1   4   9 13567.0 830.371  10
  -1   4   9 13661.3 845.604   9
  -1   4   8 15798.7 702.543   2
   1  -4  -8 16870.1 849.304  16
   1  -4  -8 17863.4 960.850  14
  -1   4   8 16910.4 873.570  10
  -1   4   8 16087.1 886.298   9
  -1   4   7 8662.30 460.932   2
   1  -4  -7 9454.56 645.985  14
   1  -4  -7 9690.48 581.629  16
  -1   4   7 9849.55 641.329   9
  -1   4   7 9729.26 613.138  10
  -1   4   6 2838.81 228.386   2
   1  -4  -6 2653.35 285.712  16
   1  -4  -6 3400.38 359.293  14
  -1   4   6 3163.51 318.623  10
  -1   4   6 2926.80 332.663   9
  -1   4   5 10431.8 412.812   2
   1  -4  -5 10688.4 528.578  16
   1  -4  -5 10697.9 611.501  14
  -1   4   5 10079.4 590.396   9
  -1   4   5 10576.6 558.629  10
  -1   4   4 2710.05 167.421   2
   1  -4  -4 3329.82 312.043  14
  -1   4   4 3331.79 282.812  10
   1  -4  -3 262.856 92.4985   5
   1  -4  -3 311.665 115.897  14
  -1   4   3 141.000 76.1160  10
   1  -4  -2 17441.2 592.037   5
   1  -4  -2 18099.5 670.542   4
   1  -4  -2 16715.1 655.237  14
  -1   4   2 16847.2 606.723  10
   1  -4  -1 44402.0 1041.14   5
   1  -4  -1 45169.4 1180.62   6
   1  -4  -1 42863.2 1131.69   4
   1  -4  -1 43438.8 1156.92  14
  -1   4   1 42525.5 949.137  11
  -1   4   1 43990.9 1099.60  10
   1  -4  -1 43649.4 1087.22   8
   1  -4   0 1076.98 137.020   6
   1  -4   0 1137.14 103.294   5
   1  -4   0 1192.15 134.421   4
   1  -4   0 1056.56 74.8267   2
  -1   4   0 1061.38 90.3233  11
   1  -4   0 1302.53 153.773  14
   1  -4   0 855.836 121.454   8
   1  -4   1 639.967 111.458   6
   1  -4   1 695.688 88.7678   4
   1  -4   1 624.166 79.3375   5
  -1   4  -1 627.122 74.8780   7
   1  -4   1 692.046 84.1419   2
   1  -4   1 590.310 103.776  14
   1  -4   1 500.402 100.742   8
   1  -4   2 24693.5 637.118   4
   1  -4   2 25578.1 771.632   6
  -1   4  -2 25770.1 767.312   1
   1  -4   2 26425.2 723.348   2
  -1   4  -2 25827.1 750.067  17
   1  -4   2 24458.2 747.188  14
   1  -4   2 24665.1 772.301   8
  -1   4  -2 25372.8 653.276   7
   1  -4   3 2573.84 151.809   4
   1  -4   3 2395.79 222.648   6
  -1   4  -3 2615.46 228.500   1
   1  -4   3 2729.85 222.174   2
  -1   4  -3 2688.82 223.593  15
  -1   4  -3 2712.65 212.946  17
   1  -4   3 2794.64 228.992   8
  -1   4  -3 2214.90 172.212   7
   1  -4   4-10.2010 79.0328   6
  -1   4  -4 109.805 70.9732   7
  -1   4  -4 120.117 79.3940   1
   1  -4   4 160.141 59.3037   4
   1  -4   4 108.451 83.3599   2
   1  -4   4 139.039 34.1438  12
  -1   4  -4 119.952 77.5088  15
   1  -4   4 122.811 96.0318   8
  -1   4  -5 767.253 142.725   7
   1  -4   5 1023.37 189.689   6
   1  -4   5 1025.97 181.100   2
  -1   4  -5 884.840 162.652  15
   1  -4   5 895.012 97.2318  12
   1  -4   5 891.548 152.947   8
   1  -4   6 5952.12 427.493   6
   1  -4   6 6456.15 438.183   2
  -1   4  -6 6015.03 431.132   3
   1  -4   6 5416.85 287.985  12
  -1   4  -6 5950.93 389.299   7
   1  -4   7 28849.5 1086.97   6
  -1   4  -7 29503.4 1088.49   3
   1  -4   7 28325.7 1067.47   2
   1  -4   7 26027.6 843.294  12
  -1   4  -7 29996.7 1039.01   7
   1  -4   8 268.686 146.584   6
  -1   4  -8 269.525 148.355   3
   1  -4   8-75.3925 116.813   2
   1  -4   8 41.7416 56.5480  12
  -1   4  -8 106.082 106.922   7
   1  -4   9 33434.4 1320.40   6
  -1   4  -9 35244.7 1300.44   3
   1  -4   9 32976.9 1291.99   2
   1  -4   9 34107.1 1120.23  12
  -1   4  -9 34900.3 1271.34   7
   1  -4   9 28461.0 816.905   9
   1  -4  10 28266.2 1274.63   6
   1  -4  10 29077.9 1263.31   2
  -1   4 -10 27610.1 1192.27   3
   1  -4  10 25842.2 1041.57  12
  -1   4 -10 27333.7 1191.23   7
   1  -4  11 9307.92 735.125   6
  -1   4 -11 9181.71 680.933   3
   1  -4  11 8170.03 680.918   2
   1  -4  11 9182.25 617.711  12
  -1   4 -11 8918.28 686.550   7
   1  -4  12 500.305 217.744   6
   1  -4  12 439.437 180.895   2
  -1   4 -12 394.004 167.979   3
   1  -4  12 410.629 160.042  12
  -1   4 -12 247.705 189.704   7
   1  -4  13 1143.20 306.758   6
   1  -4  13 1485.46 326.917   2
  -1   4 -13 1398.80 288.441   3
   1  -4  13 1657.34 313.240  12
  -1   4 -13 2035.66 389.417   7
   1  -4  14 4324.67 621.252   6
  -1   4 -14 3622.82 557.299  16
  -1   4 -14 4275.76 525.647   3
   1  -4  14 3942.43 558.920   2
   1  -4  15-141.839 193.826   6
  -1   4 -15 108.869 212.801  16
   1  -4  15 439.658 278.303   2
   1  -4  16 928.911 356.714   6
  -1   4 -16 625.490 293.441  16
   1  -4  16 915.938 313.118   2
   1  -4  17 1194.43 426.722   6
  -1   4 -17 2183.85 503.639  16
   1  -4  17 1171.92 383.688   2
  -1   4 -18 1361.50 422.691  16
   1  -4  18 1790.45 482.574   2
   1  -3 -17 350.321 253.277  14
   1  -3 -16 2645.52 571.401   5
  -1   3  16 2193.15 523.913  12
   1  -3 -16 2126.15 472.279  16
   1  -3 -16 2339.05 531.357  14
   1  -3 -15-145.401 242.256   5
   1  -3 -15-256.964 198.958  16
   1  -3 -15 43.9985 162.015  14
  -1   3  15 171.494 175.677  12
   1  -3 -14 1033.54 334.173   5
   1  -3 -14 1303.41 345.376  16
   1  -3 -14 1312.98 358.866  14
  -1   3  14 964.763 330.360  12
  -1   3  14 1439.11 379.784  10
   1  -3 -13 2250.02 409.357  16
   1  -3 -13 2369.36 440.975  14
  -1   3  13 2506.12 519.094  12
  -1   3  13 2122.94 378.981   9
  -1   3  13 2450.63 418.771  10
  -1   3  12 486.237 169.982   2
   1  -3 -12 291.448 165.431  16
   1  -3 -12 317.217 200.816  14
  -1   3  12 462.491 265.439  12
  -1   3  12 310.159 183.435   9
  -1   3  12 765.824 264.890  10
  -1   3  11 687.931 180.237   2
  -1   3  11 492.201 225.670  12
   1  -3 -11 652.998 252.433  14
   1  -3 -11 307.093 152.820  16
  -1   3  11 381.215 143.359   9
  -1   3  11 539.345 212.119  10
  -1   3  10 5711.78 485.220   2
   1  -3 -10 6269.47 568.313  16
   1  -3 -10 6280.88 609.710  14
  -1   3  10 6012.02 556.840  10
  -1   3  10 5423.23 534.133   9
  -1   3   9 2482.44 292.160   2
   1  -3  -9 2128.17 308.391  16
   1  -3  -9 2971.31 400.105  14
  -1   3   9 2342.98 345.651   9
  -1   3   9 3067.44 384.091  10
   1  -3  -8 27538.8 840.792   3
  -1   3   8 31424.0 1059.55   2
   1  -3  -8 32463.2 1284.55  14
   1  -3  -8 30754.8 1183.74  16
  -1   3   8 30177.1 1204.06   9
  -1   3   8 33626.5 1231.71  10
  -1   3   7 5200.27 353.990   2
   1  -3  -7 4599.69 261.518   3
   1  -3  -7 5153.26 453.875  14
   1  -3  -7 4327.57 380.329  16
  -1   3   7 4643.38 410.048   9
  -1   3   7 4721.53 401.064  10
  -1   3   6 2252.23 209.153   2
   1  -3  -6 2013.88 160.848   3
   1  -3  -6 1991.07 267.857  14
   1  -3  -6 2233.88 251.873  16
  -1   3   6 2039.87 265.963   9
  -1   3   6 2217.34 253.361  10
  -1   3   5 39.3716 51.1870   2
   1  -3  -5 50.8873 35.9205   3
   1  -3  -5 50.0285 85.8443  14
   1  -3  -5 37.6940 73.7673  16
  -1   3   5 113.640 80.5346  10
  -1   3   5 34.8043 93.4118   9
  -1   3   4 97.7772 57.2641   2
   1  -3  -4 149.579 106.173  14
   1  -3  -4 148.926 75.6357  16
  -1   3   4 252.965 126.757   9
  -1   3   4 167.286 89.4627  10
   1  -3  -3 48882.3 1245.36   5
  -1   3   3 47822.1 1021.40   2
   1  -3  -3 49439.4 1298.78  14
  -1   3   3 50423.2 1226.88  10
   1  -3  -2 12543.2 456.492   5
   1  -3  -2 12462.4 501.171  14
  -1   3   2 12273.3 450.401  10
   1  -3  -1 16154.9 529.976   4
   1  -3  -1 16097.2 482.947   5
   1  -3  -1 16298.7 549.263   6
   1  -3  -1 15171.7 532.495  14
  -1   3   1 15404.8 490.946  10
   1  -3   0 106999. 2134.60   6
   1  -3   0 104217. 2062.25   4
   1  -3   0 104466. 2016.85   5
   1  -3   0 101706. 1938.76   2
  -1   3   0 100327. 1935.41  11
   1  -3   0 103984. 2132.44  14
   1  -3   0 104619. 2121.36   8
   1  -3   1 6845.10 308.914   6
   1  -3   1 7805.60 262.234   4
   1  -3   1 7912.12 274.603   5
   1  -3   1 7425.23 279.604   2
   1  -3   1 7511.02 322.470  14
  -1   3  -1 7464.14 215.659  12
   1  -3   1 7847.36 339.748   8
  -1   3  -1 7462.64 270.694   7
   1  -3   2 3212.72 213.281   6
   1  -3   2 3147.01 138.569   4
  -1   3  -2 3155.28 210.246   1
   1  -3   2 3379.45 211.035   2
  -1   3  -2 3277.34 210.569  17
   1  -3   2 2821.96 204.719   8
  -1   3  -2 3300.83 186.727   7
   1  -3   3 33466.6 921.602   6
   1  -3   3 32631.8 913.281   2
  -1   3  -3 33344.7 935.205  15
   1  -3   3 32575.7 902.126   8
  -1   3  -3 33315.7 865.900   7
   1  -3   4 1333.83 174.708   6
  -1   3  -4 1199.19 149.642   7
   1  -3   4 1380.88 173.602   2
  -1   3  -4 1383.39 175.859  15
   1  -3   4 1243.97 153.471   8
   1  -3   5 7953.66 455.468   6
   1  -3   5 7941.36 453.353   2
  -1   3  -5 7120.58 438.665  15
  -1   3  -5 7675.97 417.939   7
   1  -3   6 32297.4 1066.75   2
  -1   3  -6 32417.8 1054.07   3
   1  -3   6 31200.3 1064.94   6
  -1   3  -6 30081.6 1004.72   7
   1  -3   6 28510.2 701.548   9
  -1   3  -7 612.201 150.089   3
   1  -3   7 678.354 165.915   2
   1  -3   7 691.328 91.6245   9
  -1   3  -7 919.620 179.511   7
  -1   3  -8 4863.02 414.582   3
   1  -3   8 4268.92 406.701   2
  -1   3  -8 5024.30 419.657   7
   1  -3   8 3932.81 237.692   9
   1  -3   9 1373.96 266.853   2
  -1   3  -9 1293.98 234.390   3
   1  -3   9 1072.95 193.122  12
   1  -3   9 1058.50 137.432   9
  -1   3  -9 1343.33 259.428   7
   1  -3  10 573.518 173.444   2
  -1   3 -10 431.742 162.040   3
   1  -3  10 454.741 145.939  12
  -1   3 -10 312.209 151.688   7
   1  -3  11 113.470 159.401   2
  -1   3 -11-39.1882 131.498   3
   1  -3  11-25.7055 99.3362  12
  -1   3 -11 64.6648 120.468   7
  -1   3 -12 24.9382 113.786   3
   1  -3  12-68.2793 165.044   2
   1  -3  12 270.377 134.962  12
  -1   3 -12 31.8831 144.267   7
  -1   3 -13 8586.69 702.341   3
   1  -3  13 8299.17 761.225   2
   1  -3  13 8200.05 702.328  12
  -1   3 -13 8397.53 783.158  16
  -1   3 -13 9547.03 822.625   7
  -1   3 -14 13418.8 1055.98  16
   1  -3  14 11220.2 882.934  12
   1  -3  14 12085.0 969.258   2
   1  -3  15 9787.67 967.668   6
  -1   3 -15 8056.08 864.240  16
   1  -3  15 8785.28 876.998   2
   1  -3  16 1409.62 412.439   6
  -1   3 -16 1370.47 407.342  16
   1  -3  16 1093.10 333.822   2
   1  -3  17 1877.36 506.354   6
  -1   3 -17 2076.72 498.948  16
   1  -3  17 2620.01 545.115   2
   1  -3  18 4909.74 770.502   2
  -1   2  17-372.904 318.147  12
   1  -2 -17 281.574 255.044  16
   1  -2 -17-63.4965 153.374  14
   1  -2 -16 822.640 368.513   5
   1  -2 -16 1369.52 404.123  16
   1  -2 -16 1500.32 409.111  14
  -1   2  16 1864.81 464.565  12
   1  -2 -15 2983.51 543.078   5
  -1   2  15 3528.80 616.745  12
   1  -2 -15 3094.63 534.342  16
   1  -2 -15 3522.00 595.331  14
  -1   2  14 588.155 257.866  12
   1  -2 -14 1490.98 398.254  14
   1  -2 -14 1130.88 332.998  16
  -1   2  13 1757.65 328.163   2
   1  -2 -13 2313.69 432.143  14
  -1   2  13 1662.19 396.855  12
   1  -2 -13 1804.93 381.225  16
  -1   2  13 1402.96 308.721   9
  -1   2  13 2069.87 409.235  10
  -1   2  12 1490.65 285.788   2
   1  -2 -12 1271.39 324.018  14
   1  -2 -12 1527.64 333.126  16
  -1   2  12 868.994 266.266  12
  -1   2  12 1260.90 275.703   9
  -1   2  12 805.861 240.677  10
  -1   2  11 1017.87 237.954   2
   1  -2 -11 470.955 185.133  14
   1  -2 -11 1252.23 298.768  16
  -1   2  11 1376.72 315.129  12
  -1   2  11 1012.08 237.086  10
  -1   2  11 638.659 161.035   9
  -1   2  10 4496.99 429.549   2
   1  -2 -10 5019.50 507.553  16
  -1   2  10 4408.81 503.099  12
   1  -2 -10 4089.24 469.810  14
  -1   2  10 4866.31 494.321  10
  -1   2  10 4390.40 450.211   9
   1  -2  -9 4099.12 307.914   3
  -1   2   9 4562.27 398.050   2
   1  -2  -9 4413.84 451.125  14
   1  -2  -9 4154.00 421.570  16
  -1   2   9 4186.67 412.814   9
  -1   2   9 4384.76 428.751  10
  -1   2   8 7459.12 480.281   2
   1  -2  -8 7689.89 406.989   3
   1  -2  -8 8296.94 589.316  14
   1  -2  -8 7515.17 539.154  16
  -1   2   8 8664.71 567.189  10
  -1   2   8 8342.28 556.857   9
   1  -2  -7 13816.9 538.130   3
  -1   2   7 14441.8 628.076   2
   1  -2  -7 13912.8 696.521  16
   1  -2  -7 14343.1 736.393  14
  -1   2   7 14441.1 696.754  10
  -1   2   7 14397.7 703.909   9
  -1   2   6 21692.4 742.366   2
   1  -2  -6 21001.6 650.801   3
   1  -2  -6 20900.5 821.258  16
   1  -2  -6 21315.3 863.492  14
  -1   2   6 21432.4 840.171   9
  -1   2   6 21507.0 815.343  10
   1  -2  -5 2523.28 179.821   3
  -1   2   5 2590.78 209.739   2
   1  -2  -5 2673.31 269.946  14
   1  -2  -5 2862.39 258.543  16
  -1   2   5 3146.41 284.726   9
  -1   2   5 2145.76 223.673  10
   1  -2  -4 20250.1 561.511   3
  -1   2   4 20528.6 599.814   2
   1  -2  -4 20088.0 689.418  16
   1  -2  -4 20316.5 724.275  14
  -1   2   4 20505.7 677.166  10
  -1   2   4 20290.6 721.803   9
   1  -2  -3 5465.52 222.176   3
  -1   2   3 5215.61 222.549   2
   1  -2  -3 5041.34 277.071  16
   1  -2  -3 4956.13 298.216  14
  -1   2   3 5370.99 280.088  10
  -1   2   3 5122.72 306.926   9
   1  -2  -2 31090.8 804.655   5
   1  -2  -2 31521.9 835.901  14
  -1   2   2 31965.8 850.341   9
  -1   2   2 31651.7 768.251  10
   1  -2  -1 216743. 3973.87   5
   1  -2  -1 213468. 4017.71  14
  -1   2   1 210696. 3922.52  10
   1  -2   0 278.026 47.8148   4
   1  -2   0 192.121 47.7637   5
   1  -2   0 369.272 67.7761   6
   1  -2   0 277.985 43.9881   2
  -1   2   0 270.694 45.6949  12
   1  -2   0 265.302 64.7654  14
   1  -2   1 2995.26 157.250   5
   1  -2   1 2985.92 161.818   6
  -1   2  -1 2971.21 161.622   1
   1  -2   1 3028.87 164.337   1
   1  -2   1 2866.96 162.066   2
   1  -2   1 3169.91 179.983  14
  -1   2  -1 2852.96 171.056  17
   1  -2   1 2806.29 172.356   8
  -1   2  -1 3033.18 156.239   7
   1  -2   2 27080.7 712.301   6
   1  -2   2 25515.1 711.198   1
   1  -2   2 27240.4 727.005   2
  -1   2  -2 26882.2 734.958  15
  -1   2  -2 27361.1 700.012   7
   1  -2   2 27226.3 707.416   8
   1  -2   3 21076.6 658.771   6
   1  -2   3 21070.6 666.428   2
  -1   2  -3 20207.5 662.224  15
   1  -2   3 20437.5 614.357   8
  -1   2  -3 20739.3 637.603   7
   1  -2   4 7556.06 396.876   2
  -1   2  -4 7840.62 412.364  15
   1  -2   4 7402.85 221.015   9
  -1   2  -4 7710.92 388.018   7
   1  -2   4 7731.78 350.691   8
   1  -2   5 42597.6 1241.60   2
  -1   2  -5 46621.5 1238.31   3
  -1   2  -5 44392.9 1236.40   7
   1  -2   5 42972.7 943.356   9
  -1   2  -6 6022.21 395.957   3
   1  -2   6 5833.10 409.268   2
   1  -2   6 5158.51 249.891   9
  -1   2  -6 5744.98 398.937   7
  -1   2  -7 291.430 124.243   3
   1  -2   7 479.494 158.687   2
   1  -2   7 305.710 75.1603   9
  -1   2  -7 456.572 132.061   7
  -1   2  -8 6256.10 452.467   3
   1  -2   8 7389.23 528.672   2
   1  -2   8 6031.99 333.817   9
  -1   2  -8 6568.68 498.938   7
  -1   2  -9 12208.2 665.609   3
   1  -2   9 11353.4 703.471   2
  -1   2  -9 11625.4 719.129   7
   1  -2   9 10105.7 484.158   9
   1  -2  10 9327.97 687.919   2
  -1   2 -10 9563.26 620.044   3
  -1   2 -10 9023.80 671.477   7
   1  -2  10 8601.07 468.060   9
  -1   2 -11 5149.49 475.613   3
   1  -2  11 5703.74 557.373   2
   1  -2  11 4574.56 481.935  12
  -1   2 -11 5397.27 553.264   7
   1  -2  12 5323.24 577.767   2
  -1   2 -12 5519.93 513.038   3
  -1   2 -12 4987.21 570.536  16
   1  -2  12 4861.14 529.488  12
  -1   2 -12 4739.45 550.485   7
   1  -2  13 4667.81 568.801   2
   1  -2  13 4037.00 528.265  12
  -1   2 -13 5670.36 661.822  16
  -1   2 -13 4278.60 569.614   7
   1  -2  14 15239.7 1074.61  12
  -1   2 -14 14439.7 1102.20  16
   1  -2  14 16875.6 1147.83   2
  -1   2 -15 107.319 180.458  16
   1  -2  15 543.788 248.548  12
   1  -2  15 848.617 314.484   2
  -1   2 -16 517.355 324.470  16
   1  -2  16-131.540 256.171   2
   1  -2  17 1212.09 407.915   6
  -1   2 -17 1731.86 464.097  16
   1  -2  17 1038.93 337.741   2
  -1   2 -18-11.7397 187.355  14
   1  -2  18-80.8966 229.011   2
   1  -1 -18 915.023 323.466  16
  -1   1  18 1370.29 426.952  12
   1  -1 -18 1483.77 444.797  14
   1  -1 -17 1753.90 482.282   5
   1  -1 -17 1780.69 462.189  14
  -1   1  17 1603.98 459.032  12
   1  -1 -17 2389.26 524.640  16
   1  -1 -16 405.853 204.816   5
   1  -1 -16 750.161 299.173  16
   1  -1 -16 651.544 308.957  14
  -1   1  16 602.481 294.356  12
  -1   1  15 1362.64 334.466   2
  -1   1  15 1244.96 356.493  12
   1  -1 -15 1092.56 315.608  16
   1  -1 -15 821.732 299.512  14
  -1   1  14 4305.91 549.978   2
   1  -1 -14 3840.20 552.214  14
   1  -1 -14 4573.43 598.674  16
  -1   1  14 4978.10 662.140  12
  -1   1  13 9921.86 775.664   2
   1  -1 -13 8328.67 787.744  14
   1  -1 -13 9693.87 827.045  16
  -1   1  13 9257.14 843.358  12
  -1   1  13 8443.98 696.228   9
  -1   1  12-150.380 164.415   2
   1  -1 -12-3.19848 128.008  14
   1  -1 -12 149.799 169.933  16
  -1   1  12-5.84958 141.620  12
  -1   1  12-24.7351 111.641   9
  -1   1  12 73.3855 146.225  10
  -1   1  11 572.794 190.225   2
   1  -1 -11 642.811 226.772  14
   1  -1 -11 457.787 196.164  16
  -1   1  11 534.176 205.004  12
  -1   1  11 332.697 150.044   9
  -1   1  11 497.489 190.165  10
  -1   1  10 17156.4 867.511   2
   1  -1 -10 16428.2 739.943   3
   1  -1 -10 17970.1 961.719  14
  -1   1  10 17031.4 969.614  12
   1  -1 -10 15856.5 905.909  16
  -1   1  10 17477.0 867.647   9
  -1   1  10 16060.2 885.390  10
   1  -1  -9 1712.60 208.322   3
  -1   1   9 1667.83 244.469   2
   1  -1  -9 1662.84 280.039  16
  -1   1   9 1562.90 294.198  12
  -1   1   9 2015.11 283.454  10
  -1   1   9 1886.80 272.001   9
   1  -1  -8 214.221 91.3619   3
  -1   1   8 107.048 101.317   2
   1  -1  -8 54.6490 88.5447  16
  -1   1   8 186.422 108.929  10
  -1   1   8 154.179 110.091   9
  -1   1   7 5.03432 80.2142   2
   1  -1  -7 184.845 87.2906   3
   1  -1  -7 113.477 115.900  16
  -1   1   7 96.0092 77.8577   9
  -1   1   7 5.00035 75.8563  10
  -1   1   6 8489.35 438.939   2
   1  -1  -6 8097.75 390.961   3
   1  -1  -6 8472.09 487.798  16
  -1   1   6 8057.91 448.372  10
  -1   1   6 8637.34 469.305   9
   1  -1  -5 2738.86 199.641   3
  -1   1   5 2813.89 221.899   2
   1  -1  -5 2598.09 241.175  16
  -1   1   5 2691.60 239.298  10
  -1   1   5 3000.51 259.201   9
   1  -1  -4 12795.6 434.872   3
  -1   1   4 13465.7 462.975   2
   1  -1  -4 13439.0 517.832  14
   1  -1  -4 13604.9 522.603  16
  -1   1   4 12581.9 478.588  10
  -1   1   4 13318.7 518.266   9
   1  -1  -3 1748.91 126.032   3
  -1   1   3 1732.94 131.884   2
   1  -1  -3 1585.13 146.304  14
   1  -1  -3 1830.52 154.598  16
  -1   1   3 1754.43 159.513   9
  -1   1   3 1576.82 131.818  10
   1  -1  -2 40.1085 43.0972   5
   1  -1  -2-16.3422 36.2882   3
  -1   1   2 67.1111 52.5764  12
   1  -1  -2 15.7064 48.0314  16
   1  -1  -2 67.4245 47.0217  14
  -1   1   2 26.4177 47.8078   9
  -1   1   2 86.7433 40.9948  10
   1  -1  -1 21933.4 536.379   5
   1  -1  -1 21912.1 513.180   3
  -1   1   1 22313.6 540.247  12
   1  -1  -1 20977.3 523.788  14
  -1   1   1 21222.7 544.783   9
   1  -1   0 3183.85 143.124   5
   1  -1   0 3232.13 123.952  12
   1  -1   1 22244.7 563.476   2
   1  -1   1 21741.6 539.103   1
   1  -1   1 22745.7 528.819   6
  -1   1  -1 21912.2 554.631   7
   1  -1   1 21756.4 536.942   8
   1  -1   1 22550.6 543.165  10
  -1   1  -2 1242.59 128.521   7
   1  -1   2 1060.64 116.232   1
   1  -1   2 1264.33 128.310   2
  -1   1  -2 1126.85 79.0404  13
  -1   1  -2 1169.26 122.657  15
   1  -1   2 1038.47 111.935  10
   1  -1   2 1122.99 97.9319   8
   1  -1   3 36385.8 967.413   2
  -1   1  -3 37328.8 979.122  15
   1  -1   3 38093.1 971.074  10
  -1   1  -3 35228.1 950.297   7
   1  -1   3 36989.1 856.210   8
   1  -1   3 36306.3 756.176   9
   1  -1   4 230625. 4528.78   2
   1  -1   4 221402. 4246.15   9
  -1   1  -4 233607. 4534.34   7
   1  -1   4 228906. 4526.13  10
  -1   1  -5 35329.9 1006.81   3
   1  -1   5 36646.2 1090.85   2
   1  -1   5 34201.1 865.388   9
  -1   1  -5 36453.3 1098.43   7
   1  -1   5 36965.7 1095.53  10
   1  -1   6 538.666 148.666   2
  -1   1  -6 540.173 117.735   3
  -1   1  -6 403.965 110.926   7
   1  -1   6 600.113 98.7530   9
   1  -1   6 439.112 130.735  10
   1  -1   7 19071.5 826.829   2
  -1   1  -7 19002.4 742.941   3
   1  -1   7 18713.3 832.849  10
   1  -1   7 17944.0 633.483   9
  -1   1  -7 17580.8 815.666   7
  -1   1  -8 1585.78 212.985   3
   1  -1   8 2133.46 298.261   2
   1  -1   8 1812.72 199.947   9
   1  -1   8 1361.89 242.320  10
  -1   1  -8 1707.19 272.957   7
  -1   1  -9 1479.38 223.111   3
   1  -1   9 1056.50 221.159   2
   1  -1   9 1735.03 291.215  10
   1  -1   9 1653.82 208.632   9
  -1   1  -9 1785.66 295.024   7
  -1   1 -10 3562.55 367.822   3
   1  -1  10 4290.53 447.853   2
  -1   1 -10 4155.65 468.650   7
   1  -1  10 4697.36 496.553  10
   1  -1  10 3788.93 331.597   9
   1  -1  11 3091.50 421.495   2
  -1   1 -11 2994.54 344.970   3
  -1   1 -11 2926.18 424.400  16
  -1   1 -11 3204.35 429.265   7
   1  -1  12 26.2578 145.228   2
   1  -1  12 316.374 185.102  12
  -1   1 -12-12.8146 159.669  16
  -1   1 -12 330.813 184.659   7
  -1   1 -13 42.2391 140.860  16
   1  -1  13-230.879 247.753  12
   1  -1  13-16.4406 150.534   2
   1  -1  14 10900.7 942.944  12
  -1   1 -14 10956.6 962.696  16
   1  -1  14 11281.8 928.991   2
  -1   1 -15 294.193 193.469  16
   1  -1  15 525.374 222.312  12
   1  -1  15 854.926 300.033   2
   1  -1  16 628.708 285.742  12
  -1   1 -16 306.565 227.076  16
   1  -1  16 326.022 301.143   2
  -1   1 -17-91.7235 193.582  16
  -1   1 -17 367.989 263.711  14
   1  -1  17-91.2232 236.231   2
  -1   0  18 511.714 282.002  12
   1   0 -18 270.878 259.600  14
   1   0 -18 422.242 307.941  16
   1   0 -17 75.6805 175.221   5
   1   0 -17 448.879 261.596  16
  -1   0  17 273.866 259.926  12
   1   0 -17-87.5960 154.079  14
  -1   0  16 430.362 246.083   2
   1   0 -16 453.428 239.925  16
  -1   0  16 577.575 265.835  12
   1   0 -16 432.926 233.565  14
  -1   0  15-11.9112 128.741   2
   1   0 -15 54.6958 168.860  14
  -1   0  15-54.8751 141.927  12
   1   0 -15 0.63301 146.280  16
  -1   0  14 565.831 252.210   2
   1   0 -14 329.328 197.357  14
  -1   0  14 638.236 254.285  12
   1   0 -14 363.236 197.250  16
  -1   0  13 108.994 142.560   2
  -1   0  13 154.431 157.182  12
   1   0 -13 376.200 223.223  16
   1   0 -13 553.473 234.793  14
  -1   0  13 15.5989 104.174   9
  -1   0  12 353.680 177.358   2
  -1   0  12 509.116 226.311  12
   1   0 -12 194.091 161.048  16
  -1   0  12 523.116 171.357   9
   1   0 -11 3632.23 369.739   3
  -1   0  11 2776.22 376.317   2
  -1   0  11 2630.99 397.974  12
   1   0 -11 2849.57 404.740  16
  -1   0  11 3347.36 374.417   9
  -1   0  10 1493.59 270.363   2
   1   0 -10 951.876 188.402   3
  -1   0  10 1271.63 253.486  12
   1   0 -10 1606.72 292.723  16
  -1   0  10 1181.10 220.654   9
  -1   0  10 1947.84 296.735  10
   1   0  -9 1009.64 176.438   3
  -1   0   9 1067.12 207.752   2
   1   0  -9 922.511 206.814  16
  -1   0   9 903.552 201.495  12
  -1   0   9 777.830 178.339  10
  -1   0   9 1034.17 187.707   9
   1   0  -8 1646.87 207.367   3
  -1   0   8 2045.54 249.760   2
   1   0  -8 1934.70 272.841  16
  -1   0   8 2009.55 271.014  12
  -1   0   8 2078.37 250.422   9
  -1   0   8 2702.31 291.657  10
  -1   0   7 29196.6 991.447   2
   1   0  -7 28024.9 920.968   3
   1   0  -7 30215.0 1067.54  16
  -1   0   7 28866.4 1050.13  12
  -1   0   7 28097.5 954.179   9
  -1   0   7 28727.1 993.794  10
   1   0  -6 129923. 2692.77   3
  -1   0   6 128953. 2765.30   2
   1   0  -6 126971. 2830.64  16
  -1   0   6 128176. 2837.98  12
  -1   0   6 120000. 2728.98  10
  -1   0   6 127348. 2737.29   9
  -1   0   5 2746.28 224.867   2
   1   0  -5 2960.60 222.621   3
  -1   0   5 2621.05 240.008  12
   1   0  -5 2732.16 243.358  16
  -1   0   5 2697.46 223.694   9
  -1   0   5 2713.19 223.160  10
   1   0  -4 137267. 2721.98   3
  -1   0   4 138463. 2752.79   2
   1   0  -4 135862. 2810.89  16
  -1   0   4 135869. 2816.24  12
  -1   0   4 140835. 2764.35   9
  -1   0   4 133857. 2725.09  10
  -1   0   3 100141. 2027.96   2
   1   0  -3 102133. 2028.99   3
  -1   0   3 96141.0 2033.04   1
  -1   0   3 104528. 2091.28  12
   1   0  -3 101921. 2082.72  16
  -1   0   3 100144. 2001.64  10
  -1   0   3 103424. 2055.83   9
   1   0  -2 5210.60 224.691   5
  -1   0   2 4960.45 198.024   1
   1   0  -2 5579.59 219.874   3
   1   0  -2 5270.85 226.745  16
   1   0  -2 5245.39 190.432  14
  -1   0   2 5718.02 237.226  12
  -1   0   2 4866.23 219.882   9
  -1   0  -1 2969.38 139.662   4
   1   0   1 2812.79 155.029   2
  -1   0  -1 3021.83 153.198  15
  -1   0  -1 2998.44 145.687  13
   1   0   1 2993.80 160.619  10
  -1   0  -1 2942.24 162.683   7
  -1   0  -2 4517.77 211.948   4
   1   0   2 4372.69 233.728   2
  -1   0  -2 4416.11 210.925  13
  -1   0  -2 4674.57 235.495  15
   1   0   2 4525.77 240.106  10
   1   0   2 4449.39 159.561   8
  -1   0  -2 4055.59 232.510   7
   1   0   3 4166.69 257.299   2
  -1   0  -3 4682.17 281.744   7
   1   0   3 4783.62 285.558  10
   1   0   4 2465.56 219.142   2
  -1   0  -4 2622.28 190.818   3
   1   0   4 2320.94 229.509  10
  -1   0  -4 2550.87 232.627   7
  -1   0  -5 23171.2 718.277   3
   1   0   5 24751.4 839.394   2
   1   0   5 23110.7 847.369  10
   1   0   5 21809.8 692.684   9
  -1   0  -5 23199.4 843.980   7
  -1   0  -6 1240.51 155.763   3
   1   0   6 1436.67 205.707   2
   1   0   6 1243.90 198.960  10
   1   0   6 1312.92 162.085   9
  -1   0  -6 1545.10 220.090   7
  -1   0  -7 4220.10 312.459   3
   1   0   7 3923.61 359.863   2
   1   0   7 4625.80 406.184  10
  -1   0  -7 4003.27 377.114   7
   1   0   7 3886.97 297.063   9
  -1   0  -8 22.2451 71.7659   3
   1   0   8 284.626 160.808   2
  -1   0  -8 112.456 139.752   7
   1   0   8 157.384 128.220  10
   1   0   8 163.611 105.521   9
  -1   0  -9 9037.78 527.437   3
   1   0   9 10094.4 659.524   2
  -1   0  -9 10809.1 719.047   7
   1   0   9 9545.06 681.167  10
   1   0   9 9762.89 554.033   9
  -1   0 -10 1466.50 229.024   3
   1   0  10 1454.71 280.202   2
  -1   0 -10 1472.32 288.099  16
   1   0  10 1638.57 244.241   9
  -1   0 -10 1379.38 277.919   7
   1   0  10 1264.48 285.745  10
   1   0  11 2157.11 362.229   2
  -1   0 -11 2890.25 411.536  16
  -1   0 -11 2603.95 413.973   7
   1   0  11 2767.96 413.615  10
   1   0  12 8384.71 719.185   2
  -1   0 -12 8903.22 774.116  16
   1   0  12 8043.78 753.964  10
  -1   0 -13 1769.07 376.134  16
   1   0  13 1227.86 311.707  12
   1   0  13 1873.08 372.171   2
   1   0  14 7230.54 797.789  12
  -1   0 -14 7744.91 806.661  16
   1   0  14 9005.07 825.298   2
  -1   0 -15 7151.53 805.050  16
  -1   0 -15 8767.65 941.333  14
   1   0  15 7006.94 831.767  12
   1   0  15 6902.82 777.710   2
  -1   0 -16 1801.32 472.530  14
   1   0  16 2670.06 541.909  12
  -1   0 -16 1772.53 433.075  16
   1   0  16 1588.85 397.722   2
   1   0  17 499.797 301.855  12
  -1   0 -17-102.521 217.150  14
  -1   0 -17 71.3571 203.743  16
   1   1 -18 259.100 246.910   5
   1   1 -18 252.450 239.134  16
  -1  -1  18 247.835 192.162  12
  -1  -1  17 430.613 251.729   2
   1   1 -17 771.717 298.237  14
   1   1 -17 637.781 313.789  16
  -1  -1  17 239.357 195.518  12
  -1  -1  16 3857.68 572.854   2
  -1  -1  16 3668.15 588.733  12
   1   1 -16 3772.13 620.533  16
   1   1 -16 3571.08 564.929  14
  -1  -1  15 10366.9 896.123   2
   1   1 -15 10638.4 958.058  16
  -1  -1  15 9495.61 899.951  12
   1   1 -15 9462.79 871.340  14
  -1  -1  14 1366.43 324.161   2
   1   1 -14 1059.63 319.666  16
  -1  -1  14 1561.71 353.129  12
   1   1 -14 1389.74 334.456  14
   1   1 -13 9975.47 697.514   3
  -1  -1  13 9364.96 753.553   2
  -1  -1  13 9763.49 808.465  12
   1   1 -13 10686.1 858.831  16
  -1  -1  12 71.8992 131.401   2
   1   1 -12 59.1773 92.8004   3
   1   1 -12 185.359 158.407  16
  -1  -1  12-23.9532 126.853  12
  -1  -1  12 14.4607 100.305   9
   1   1 -11-57.8820 92.9200   3
  -1  -1  11 190.863 133.977   2
   1   1 -11 128.358 160.977  16
  -1  -1  11 228.518 103.613  12
  -1  -1  11 237.620 134.524   9
   1   1 -10 2312.12 287.483   3
  -1  -1  10 1987.95 292.136   2
  -1  -1  10 2741.38 351.251  12
   1   1 -10 2869.45 394.010  16
  -1  -1  10 2610.40 301.250   9
  -1  -1   9 4701.13 411.994   2
   1   1  -9 5095.62 402.117   3
  -1  -1   9 4992.48 440.432  12
   1   1  -9 5427.45 470.984  16
  -1  -1   9 5552.72 405.194   9
  -1  -1   8-109.861 107.629   2
   1   1  -8 6.72470 70.5008   3
  -1  -1   8 84.4584 97.5505  12
   1   1  -8-51.6392 95.9018  16
  -1  -1   8 177.585 95.4214   9
   1   1  -7 69.0431 90.0776   3
  -1  -1   7-18.0757 74.7351   2
  -1  -1   7-0.19534 88.7135  12
   1   1  -7 172.338 106.417  16
  -1  -1   7 69.0084 88.4401   9
   1   1  -6 86480.5 2007.31   3
  -1  -1   6 85101.3 2031.66   2
   1   1  -6 87305.5 2092.57  16
  -1  -1   6 87483.1 2043.66  12
  -1  -1   6 86345.0 1954.28   9
  -1  -1   5 57.2309 73.9604   2
   1   1  -5 7.23559 60.6756   3
  -1  -1   5 8.39279 64.6588  12
   1   1  -5 75.8159 65.3491  16
  -1  -1   5-15.8992 55.2930   9
   1   1  -4 1899.84 176.336   3
   1   1  -4 1868.93 173.007   1
  -1  -1   4 2238.30 185.980   2
   1   1  -4 2002.76 182.169  16
  -1  -1   4 2154.02 177.770  12
  -1  -1   4 2296.75 175.229   9
  -1  -1   3 138791. 2748.41   2
   1   1  -3 144743. 2761.65   3
   1   1  -3 148535. 2747.88   1
  -1  -1   3 145025. 2733.38  12
   1   1  -3 141195. 2754.75  16
  -1  -1   3 137197. 2710.27   9
   1   1  -2 22938.8 555.630   5
  -1  -1   2 22736.8 566.415   6
   1   1  -2 24846.6 576.026   1
  -1  -1   2 21517.1 558.973   1
   1   1  -2 22751.1 596.908   3
   1   1  -2 22569.3 571.211  16
  -1  -1   2 23434.8 582.655   9
  -1  -1   1 8350.69 241.069   5
  -1  -1   1 9289.36 292.900   4
   1   1  -1 8616.27 277.501   3
  -1  -1   1 8602.36 242.569  16
   1   1  -1 9238.08 294.550  11
  -1  -1   1 8817.64 284.782   9
  -1  -1   0 1605.71 113.163   4
   1   1   0 1661.79 90.4994   3
   1   1   0 1767.00 121.538  11
  -1  -1   0 1937.15 106.616   7
   1   1   0 1877.91 121.341  10
  -1  -1  -1 272110. 5008.83   4
   1   1   1 272898. 4976.67   2
  -1  -1  -1 285786. 4931.20  15
  -1  -1  -1 272856. 5017.05  13
   1   1   1 275906. 5034.98  10
  -1  -1  -1 278989. 5003.09   7
  -1  -1  -2 21613.8 631.169   4
   1   1   2 20722.7 602.638   2
  -1  -1  -2 21635.4 639.996  13
   1   1   2 21100.2 653.969  10
  -1  -1  -2 22402.0 651.977   7
   1   1   3 76463.8 1712.07   2
  -1  -1  -3 80439.1 1758.61   4
   1   1   3 76712.5 1779.80  10
  -1  -1  -3 76915.2 1768.34   7
  -1  -1  -4 16205.1 476.424   3
   1   1   4 16516.9 601.521   2
  -1  -1  -4 16288.1 641.698   7
  -1  -1  -4 14234.8 359.371   8
   1   1   4 17468.2 668.423  10
  -1  -1  -5 12748.3 457.148   3
   1   1   5 13067.1 586.441   2
  -1  -1  -5 14363.3 649.521   7
   1   1   5 12987.0 627.800  10
  -1  -1  -6 65.0145 48.8841   3
   1   1   6 21.9380 83.8996   2
  -1  -1  -6 3.82448 87.2275   7
   1   1   6 3.38133 102.463  10
   1   1   6 162.431 107.044   9
   1   1   7 4136.44 362.755   2
  -1  -1  -7 3813.88 276.147   3
   1   1   7 4412.26 407.590  10
  -1  -1  -7 4725.74 410.517   7
   1   1   7 3829.83 322.596   9
   1   1   8 4407.91 403.618   2
  -1  -1  -8 3068.07 263.283   3
  -1  -1  -8 3936.17 398.239  16
   1   1   8 3829.39 354.225   9
  -1  -1  -8 3991.85 410.694   7
   1   1   8 3939.97 413.418  10
   1   1   9 14059.4 790.582   2
  -1  -1  -9 12945.3 599.736   3
  -1  -1  -9 14120.1 822.211  16
   1   1   9 13809.2 836.212  10
   1   1   9 12869.5 692.650   9
  -1  -1  -9 14084.2 850.918   7
   1   1  10 118.100 109.512   2
  -1  -1 -10 421.482 197.457  16
   1   1  10 297.086 143.519   9
   1   1  10 430.303 178.191  10
  -1  -1 -10 132.399 154.632   7
   1   1  11 388.665 190.339   2
  -1  -1 -11 145.721 151.779  16
   1   1  11 4.97967 166.734  10
  -1  -1 -11 298.816 178.484   7
   1   1  11 421.189 170.747   9
   1   1  12 1308.09 303.762   2
  -1  -1 -12 1877.16 358.764  16
   1   1  12 1296.41 335.516  10
   1   1  13 1134.52 309.859   2
  -1  -1 -13 1230.19 340.656  16
   1   1  13 750.088 262.270  12
   1   1  13 1075.64 309.489  10
  -1  -1 -14 1500.93 413.205  14
   1   1  14 901.020 303.964  12
  -1  -1 -14 1406.58 359.505  16
   1   1  14 996.520 290.778   2
   1   1  15-22.2107 158.664  12
  -1  -1 -15-54.7295 165.378  16
  -1  -1 -15 207.098 219.918  14
  -1  -1 -16 645.458 260.044  16
  -1  -1 -16 1322.10 416.802  14
   1   1  16 1576.17 459.210  12
  -1  -1 -17-160.991 241.683  16
   1   1  17-16.8745 182.628  12
   1   2 -18 175.570 300.174   5
  -1  -2  18-144.907 229.516   6
   1   2 -18 164.742 286.544  16
  -1  -2  17 371.577 222.875   2
   1   2 -17 728.317 290.125  14
  -1  -2  17 548.772 236.191  12
   1   2 -17 664.724 318.529  16
  -1  -2  16 12083.2 1019.60   2
  -1  -2  16 11608.9 1008.86  12
   1   2 -16 10240.4 999.280  16
   1   2 -16 11632.6 997.372  14
  -1  -2  15 8798.57 824.320   2
  -1  -2  15 7498.73 762.790  12
   1   2 -15 8237.35 848.951  16
   1   2 -14-55.6962 101.726   3
  -1  -2  14 138.091 167.000   2
   1   2 -14-44.3772 167.389  16
  -1  -2  14 33.4607 118.653  12
   1   2 -13 2707.95 382.098   3
  -1  -2  13 1942.06 356.734   2
  -1  -2  13 2421.06 394.825  12
   1   2 -13 2621.75 431.805  16
  -1  -2  12 431.390 153.637   2
   1   2 -12 562.013 183.923   3
  -1  -2  12 368.692 174.781  12
   1   2 -12 1049.71 275.512  16
  -1  -2  12 399.333 147.312   9
   1   2 -11 1364.19 259.784   3
  -1  -2  11 1694.16 288.952   2
   1   2 -11 2223.73 365.227  16
  -1  -2  11 1647.75 288.448  12
  -1  -2  11 1599.27 242.852   9
  -1  -2  10 1310.33 245.572   2
   1   2 -10 1281.45 234.674   3
   1   2 -10 1138.43 246.825  16
  -1  -2  10 1118.09 235.846  12
  -1  -2  10 1120.80 189.292   9
  -1  -2   9 2757.54 328.224   2
   1   2  -9 2737.94 313.655   3
   1   2  -9 2167.54 304.816  16
  -1  -2   9 3013.49 326.156  12
  -1  -2   9 2430.37 254.919   9
   1   2  -8 105.394 87.9610   3
  -1  -2   8 104.002 98.4360   2
   1   2  -8 161.825 99.3540  16
  -1  -2   8 288.569 120.732  12
  -1  -2   8 106.588 71.7566   9
  -1  -2   7 2963.10 292.583   2
   1   2  -7 3099.76 286.569   3
   1   2  -7 3338.38 315.117  16
  -1  -2   7 3429.14 295.525  12
  -1  -2   7 2984.31 254.100   9
   1   2  -6 123734. 2783.65   3
  -1  -2   6 125708. 2798.80   2
   1   2  -6 128873. 2821.14   1
  -1  -2   6 131809. 2742.52  12
  -1  -2   6 129096. 2665.74   9
  -1  -2   5 17748.0 643.678   2
   1   2  -5 17080.6 643.990   3
   1   2  -5 16254.6 625.345   1
  -1  -2   5 17115.8 591.131  12
  -1  -2   5 16955.6 568.863   9
  -1  -2   4 15380.7 563.424   6
  -1  -2   4 16925.0 576.886   2
   1   2  -4 17540.2 586.487   1
   1   2  -4 16126.7 580.945   3
  -1  -2   4 15830.7 514.738  12
  -1  -2   4 16169.7 523.910   9
  -1  -2   3 69.9391 50.7679   2
   1   2  -3-55.7487 61.8943   3
  -1  -2   3 87.3218 53.9796   6
  -1  -2   3 57.2655 45.5029   9
  -1  -2   2 174029. 3188.48   6
  -1  -2   2 177586. 3217.05   4
   1   2  -2 186346. 3143.07  16
   1   2  -2 180054. 3230.02   3
  -1  -2   1 132677. 2665.43   4
  -1  -2   1 138258. 2643.70   6
   1   2  -1 135660. 2625.36   3
   1   2  -1 134510. 2665.70  11
  -1  -2   1 137691. 2566.36  14
  -1  -2   0 981.594 103.552   6
   1   2   0 620.195 65.8214   3
  -1  -2   0 1156.27 120.784   4
   1   2   0 1069.60 111.500  11
  -1  -2   0 846.176 109.143  13
  -1  -2   0 908.758 81.5133   7
   1   2   0 646.092 95.6500  10
  -1  -2  -1 29287.1 793.052   4
   1   2   1 30262.3 713.564   2
  -1  -2  -1 29026.2 795.208  13
   1   2   1 29587.4 784.597  11
   1   2   1 30325.3 805.417  10
  -1  -2  -1 29784.7 736.211   7
   1   2   1 26975.8 591.903   8
  -1  -2  -2 45704.9 1168.26   4
   1   2   2 45608.0 1072.03   2
  -1  -2  -2 45757.8 1177.59  13
  -1  -2  -2 45743.1 1130.22   7
   1   2   2 46257.4 1178.28  10
   1   2   3 1511.50 154.807   2
  -1  -2  -3 1283.85 172.436   4
   1   2   3 1579.35 191.787  10
  -1  -2  -3 1244.95 157.417   7
   1   2   4 12333.1 518.259   2
  -1  -2  -4 12230.9 344.746   3
  -1  -2  -4 12531.1 584.846   4
  -1  -2  -4 12728.9 579.523   7
   1   2   4 13179.5 602.839  10
  -1  -2  -5 63.0383 40.3950   3
   1   2   5 43.7519 72.2822   2
  -1  -2  -5-59.6959 83.4019   7
   1   2   5-80.0471 102.710  10
   1   2   6 1314.97 191.775   2
  -1  -2  -6 1296.89 128.024   3
  -1  -2  -6 1447.60 214.859  16
   1   2   6 1460.44 242.120  10
  -1  -2  -6 1451.94 229.229   7
   1   2   7 0.45220 83.7125   2
  -1  -2  -7 64.6859 53.4032   3
  -1  -2  -7 109.407 87.1063  16
   1   2   7-84.5950 82.6524   9
   1   2   7-66.9236 112.637  10
  -1  -2  -7 31.7159 113.407   7
   1   2   8 47199.0 1523.66   2
  -1  -2  -8 48345.7 1583.08  16
  -1  -2  -8 46816.9 1649.46   7
   1   2   8 48772.2 1672.70  10
   1   2   8 44991.4 1487.54   9
   1   2   9 6380.67 521.238   2
  -1  -2  -9 6300.84 550.196  16
  -1  -2  -9 6506.15 582.228   7
   1   2   9 6697.15 592.493  10
   1   2   9 5994.12 498.541   9
   1   2  10 51.6366 126.178   2
  -1  -2 -10 229.299 161.986  16
   1   2  10-122.979 171.175  10
  -1  -2 -10 132.539 167.500   7
   1   2  10 111.850 115.774   9
   1   2  11 975.695 247.790   2
  -1  -2 -11 1045.41 272.401  16
   1   2  11 1345.94 331.401  10
   1   2  11 1162.56 250.269   9
   1   2  12 7599.04 685.908   2
  -1  -2 -12 8006.23 799.836  14
  -1  -2 -12 7807.45 734.024  16
   1   2  12 6701.13 710.639  10
   1   2  13 109.126 144.766   2
  -1  -2 -13 415.812 274.807  14
  -1  -2 -13 248.980 205.368  16
   1   2  13 555.843 299.542  10
  -1  -2 -14 9366.72 981.885  14
  -1  -2 -14 9167.60 876.579  16
   1   2  14 7983.60 904.269  12
   1   2  14 8889.60 928.958  10
  -1  -2 -15 3145.78 543.438  16
  -1  -2 -15 4589.50 736.386  14
   1   2  15 3750.23 656.969  12
  -1  -2 -16 1565.73 487.212  14
   1   2  16 1359.82 441.861  12
  -1  -3  18 651.706 335.665   6
   1   3 -18 58.9897 200.915  16
  -1  -3  18 399.403 280.255   2
  -1  -3  17 789.007 358.402   6
  -1  -3  17 284.951 207.890   2
  -1  -3  16 2410.13 496.302   6
   1   3 -16 2079.98 465.288  16
  -1  -3  16 2182.20 442.356  12
  -1  -3  16 2020.98 426.411   2
  -1  -3  15 1116.63 349.904   6
  -1  -3  15 1275.34 334.444   2
  -1  -3  15 724.165 253.474  12
   1   3 -15 160.814 164.019  16
  -1  -3  14 326.843 161.194   2
   1   3 -14 386.027 189.940   3
   1   3 -14 261.156 195.248  16
  -1  -3  14 362.810 174.174  12
  -1  -3  13 4631.46 541.905   2
   1   3 -13 4548.50 507.561   3
   1   3 -13 3624.45 506.704  16
  -1  -3  13 4125.01 483.122  12
  -1  -3  12 11933.4 816.506   2
   1   3 -12 11959.3 779.149   3
   1   3 -12 12568.0 863.418  16
  -1  -3  12 11275.3 759.947  12
  -1  -3  12 10413.4 624.611   9
  -1  -3  11 16338.0 909.945   2
   1   3 -11 16103.3 870.061   3
  -1  -3  11 15442.7 839.785  12
   1   3 -11 15655.6 928.295  16
  -1  -3  11 14905.2 722.722   9
   1   3 -10 90.6601 99.5245   3
  -1  -3  10-41.8061 109.494   2
   1   3 -10-123.483 125.901  16
  -1  -3  10 43.2421 88.8119  12
  -1  -3  10 2.95845 73.5537   9
  -1  -3   9 6760.67 511.910   2
   1   3  -9 6878.53 503.218   3
  -1  -3   9 6295.13 454.337  12
   1   3  -9 7083.83 534.500  16
  -1  -3   9 6258.79 403.719   9
  -1  -3   8 38420.1 1284.44   2
   1   3  -8 38708.1 1277.38   3
  -1  -3   8 38864.2 1196.36  12
  -1  -3   8 36758.2 1099.44   9
  -1  -3   7 9621.36 553.023   6
  -1  -3   7 9768.95 538.967   2
   1   3  -7 9131.62 529.796   3
  -1  -3   7 9566.71 481.344  12
  -1  -3   7 8745.36 436.883   9
  -1  -3   6 7500.94 453.331   6
   1   3  -6 8013.89 459.237   3
  -1  -3   6 7585.13 443.801   2
  -1  -3   6 7560.25 383.205  12
  -1  -3   6 6922.24 361.687   9
  -1  -3   5 2888.88 252.234   6
   1   3  -5 2312.22 235.135   3
  -1  -3   5 2851.02 245.555   2
   1   3  -5 2925.81 252.517   1
  -1  -3   5 2649.55 197.029  12
  -1  -3   5 2695.77 208.121   9
  -1  -3   4 13217.8 512.697   2
   1   3  -4 12490.4 522.056   3
  -1  -3   4 13062.7 519.509   6
  -1  -3   4 12396.9 454.490   9
  -1  -3   3 61995.3 1444.13   6
  -1  -3   3 64530.3 1440.81   4
   1   3  -3 62785.8 1468.33   3
  -1  -3   2 33092.6 867.369   6
  -1  -3   2 33182.4 872.037   4
   1   3  -2 34002.6 883.059  11
  -1  -3   2 33321.1 755.072  14
   1   3  -2 34397.8 873.133   3
  -1  -3   1 5876.96 296.654   4
  -1  -3   1 5288.93 279.531   6
   1   3  -1 5881.77 256.049   3
  -1  -3   1 5727.07 249.765  14
   1   3  -1 5696.64 283.752  11
  -1  -3   1 5577.99 282.645  13
  -1  -3   0 13485.6 501.054   4
  -1  -3   0 14621.4 514.955   6
   1   3   0 13849.4 393.912   3
  -1  -3   0 13770.8 480.097  14
   1   3   0 13817.9 485.771  11
  -1  -3   0 13725.8 509.323  13
   1   3   0 13269.4 496.693  10
  -1  -3   0 13417.6 387.689   7
  -1  -3  -1 46758.6 1182.86   4
   1   3   1 45536.2 1018.37   2
   1   3   1 45053.4 891.912   3
  -1  -3  -1 41615.2 889.489   3
   1   3   1 45429.1 1138.57  11
  -1  -3  -1 45639.8 915.564  16
  -1  -3  -1 45709.2 1178.99  13
  -1  -3  -1 47202.6 1175.71  14
   1   3   1 46076.3 1169.58  10
  -1  -3  -1 45573.6 1059.84   7
  -1  -3  -2 3269.39 268.939   4
   1   3   2 3426.94 205.801   2
  -1  -3  -2 3031.64 258.878  13
  -1  -3  -2 3346.47 187.205  16
  -1  -3  -2 3346.84 236.771   7
   1   3   2 3337.11 265.090  10
  -1  -3  -3 302.458 104.946   4
   1   3   3 70.3599 62.9572   2
  -1  -3  -3 214.554 69.1766  16
  -1  -3  -3 344.776 89.5783   7
   1   3   3 67.1871 86.1705  10
  -1  -3  -4 2114.63 254.140   4
   1   3   4 2057.39 201.575   2
  -1  -3  -4 2409.80 218.123  16
   1   3   4 2023.70 247.198  10
  -1  -3  -4 2013.20 234.112   7
   1   3   5-39.8012 61.9734   2
  -1  -3  -5-70.4194 89.4556  16
   1   3   5 129.121 93.0135  10
  -1  -3  -5 5.00916 82.9070   7
   1   3   6 21219.7 826.739   2
  -1  -3  -6 21062.7 854.420  16
   1   3   6 20365.6 929.741  10
  -1  -3  -6 21208.0 933.478   7
   1   3   7 6038.11 441.213   2
  -1  -3  -7 6766.54 490.426  16
   1   3   7 6333.37 493.826   9
   1   3   7 7765.90 579.635  10
  -1  -3  -7 7236.91 558.705   7
   1   3   8 1266.52 222.746   2
  -1  -3  -8 1012.63 209.456  16
   1   3   8 1322.57 285.292  10
   1   3   8 1227.03 242.937   9
  -1  -3  -8 638.751 191.955   7
   1   3   9 494.066 176.330   2
  -1  -3  -9 189.474 106.608  16
  -1  -3  -9 177.232 133.881  14
  -1  -3  -9 564.486 210.681   7
   1   3   9 432.509 203.836  10
   1   3   9 286.024 138.418   9
   1   3  10 16972.6 935.281   2
  -1  -3 -10 17466.9 1000.73  16
  -1  -3 -10 20215.4 1198.17  14
   1   3  10 17810.8 1088.50  10
   1   3  10 17985.4 986.269   9
   1   3  11 125.053 159.767   2
  -1  -3 -11 99.2558 135.299  16
  -1  -3 -11-18.5155 142.960  14
   1   3  11 144.410 165.844  10
   1   3  11 85.1650 123.649   9
   1   3  12 5558.15 576.027   2
  -1  -3 -12 6349.58 740.797  14
  -1  -3 -12 5102.68 585.264  16
   1   3  12 5037.80 652.020  10
  -1  -3 -13 2398.73 512.931  14
  -1  -3 -13 1357.19 328.158  16
   1   3  13 2376.24 480.462  10
  -1  -3 -14 86.7602 202.585  14
  -1  -3 -14 27.3932 156.445  16
   1   3  14 225.053 213.591  12
   1   3  14 136.509 168.041  10
  -1  -3 -15 1459.68 435.670  14
   1   3  15 1466.90 458.210  12
   1   3  15 2203.89 500.853  10
   1   3  16 5028.65 819.501  12
  -1  -4  18 5197.53 810.324   6
   1   4 -18 5388.36 801.711  16
  -1  -4  18 3941.67 659.890   2
  -1  -4  17 1154.20 369.228   6
   1   4 -17 1188.72 350.146  16
  -1  -4  17 1830.03 425.777   2
  -1  -4  16 3018.94 548.402   6
   1   4 -16 2980.43 524.636  16
  -1  -4  16 2330.07 480.388   2
  -1  -4  15 4868.96 665.763   6
  -1  -4  15 3657.15 502.108  12
   1   4 -15 5074.39 652.195  16
   1   4 -15 3745.70 503.683   3
  -1  -4  15 4398.20 581.658   2
  -1  -4  14 4082.46 571.670   6
  -1  -4  14 4250.14 498.838  12
   1   4 -14 4781.39 601.587  16
  -1  -4  14 3840.75 526.015   2
   1   4 -14 4033.78 505.735   3
  -1  -4  13 436.916 213.018   6
   1   4 -13 181.618 131.757   3
  -1  -4  13-35.7789 130.152   2
   1   4 -13 105.197 167.366  16
  -1  -4  13 268.699 152.161  12
  -1  -4  12 8316.34 715.878   6
  -1  -4  12 9139.12 712.436   2
   1   4 -12 9381.21 707.473   3
   1   4 -12 7795.54 686.618  16
  -1  -4  12 8409.05 621.290  12
  -1  -4  12 7802.90 521.273   9
  -1  -4  11 38583.2 1546.04   6
   1   4 -11 37708.4 1470.74   3
  -1  -4  11 39845.1 1527.39   2
   1   4 -11 40104.2 1554.24  16
  -1  -4  11 37592.6 1357.21  12
  -1  -4  11 37194.9 1228.31   9
  -1  -4  10 17438.1 942.614   6
   1   4 -10 18055.9 918.831   3
  -1  -4  10 18266.9 926.138   2
  -1  -4  10 18285.0 828.017  12
   1   4 -10 18001.9 937.418  16
  -1  -4  10 18190.7 755.481   9
  -1  -4   9 2006.47 299.948   6
  -1  -4   9 2156.42 297.516   2
   1   4  -9 2404.38 325.586   1
   1   4  -9 2501.91 321.452   3
  -1  -4   9 2359.11 263.892  12
  -1  -4   9 1949.40 217.153   9
  -1  -4   8 2079.37 290.297   6
   1   4  -8 1825.66 271.149   3
  -1  -4   8 2076.23 277.762   2
   1   4  -8 2143.83 271.522   1
  -1  -4   8 1653.67 199.931  12
  -1  -4   8 1625.77 197.173   9
  -1  -4   7 7526.13 496.001   6
  -1  -4   7 7428.57 477.401   2
   1   4  -7 7784.94 501.383   3
  -1  -4   7 7208.12 389.310  12
  -1  -4   7 7641.28 404.756   9
   1   4  -6 31502.4 1042.35   3
  -1  -4   6 30512.8 1007.71   2
  -1  -4   6 28527.5 997.455   6
  -1  -4   6 28440.3 868.149   9
  -1  -4   5 13412.1 596.116   6
  -1  -4   5 14053.6 593.904   2
   1   4  -5 13941.0 614.319   3
  -1  -4   4 6492.67 370.603   6
  -1  -4   4 6368.39 350.020   4
   1   4  -4 6377.05 373.393   3
  -1  -4   4 6655.50 363.575   2
  -1  -4   3 38575.9 1065.53   6
  -1  -4   3 41361.9 1068.47   4
   1   4  -3 41683.4 844.215   5
   1   4  -3 40838.8 1088.26   3
  -1  -4   3 38803.8 921.034  14
   1   4  -3 38008.0 867.268  17
  -1  -4   2 161.773 73.5049   6
   1   4  -2 133.993 58.2797   3
  -1  -4   2 203.821 76.9132   4
  -1  -4   2 134.263 73.5701  13
  -1  -4   2 220.504 61.0244  14
   1   4  -2 160.598 73.1296  11
  -1  -4   1 76709.3 1705.08   6
  -1  -4   1 74348.1 1690.61   4
   1   4  -1 74104.6 1586.50   3
  -1  -4   1 73137.9 1609.86  14
   1   4  -1 74884.5 1656.37  11
  -1  -4   1 75742.4 1685.56  13
   1   4  -1 69294.6 1378.51   7
  -1  -4   1 73398.5 1377.38   7
  -1  -4   0 69605.3 1644.89   6
  -1  -4   0 68796.6 1643.87   4
   1   4   0 66649.3 1424.93   3
  -1  -4   0 68941.4 1592.58  14
   1   4   0 68324.4 1585.72  11
  -1  -4   0 68563.9 1639.66  13
  -1  -4   0 68263.6 1407.00   7
   1   4   0 66775.6 1631.51  10
  -1  -4  -1 24543.6 828.261   4
   1   4   1 23263.5 636.434   2
   1   4   1 23338.5 554.614   3
  -1  -4  -1 24082.9 808.604  14
   1   4   1 23917.0 776.186  11
  -1  -4  -1 23228.3 817.052  13
  -1  -4  -1 24394.5 690.293   7
   1   4   1 22954.4 806.533  10
  -1  -4  -2 522.671 141.733   4
   1   4   2 746.532 104.839   2
  -1  -4  -2 872.309 164.408  14
  -1  -4  -2 676.804 86.8681  16
   1   4   2 689.411 147.540  10
  -1  -4  -2 957.393 142.598   7
  -1  -4  -3 9088.32 526.572   4
   1   4   3 9162.03 401.341   2
  -1  -4  -3 10497.8 569.227  14
  -1  -4  -3 9988.09 405.763  16
   1   4   3 9652.87 541.713  10
  -1  -4  -3 9955.69 494.512   7
  -1  -4  -4 467.962 140.528   4
   1   4   4 737.271 124.395   2
  -1  -4  -4 618.619 163.791  14
  -1  -4  -4 551.481 113.068  16
   1   4   4 680.211 175.016  10
  -1  -4  -4 829.318 171.061   7
   1   4   5 19171.3 728.321   2
  -1  -4  -5 20506.2 939.663  14
  -1  -4  -5 18835.6 742.826  16
   1   4   5 20395.1 912.207  10
  -1  -4  -5 18967.5 844.045   7
   1   4   6 40311.8 1232.31   2
  -1  -4  -6 40222.3 1278.21  16
  -1  -4  -6 39355.3 1480.70  14
  -1  -4  -6 41424.1 1422.34   7
   1   4   6 41715.3 1468.81  10
   1   4   7 23466.1 954.216   2
  -1  -4  -7 28135.2 1071.14  16
  -1  -4  -7 27729.3 1256.43  14
   1   4   7 27675.2 1209.87  10
  -1  -4  -7 27552.2 1179.40   7
   1   4   8 348.832 151.473   2
  -1  -4  -8 74.0106 149.875  14
  -1  -4  -8 34.2584 131.029  16
   1   4   8 72.2597 133.492  10
   1   4   8 46.5981 158.909   9
   1   4   9 6641.54 523.018   2
  -1  -4  -9 7216.56 696.008  14
  -1  -4  -9 6834.93 570.509  16
   1   4   9 7223.59 664.177  10
   1   4   9 6826.55 610.238   9
   1   4  10 1770.92 306.114   2
  -1  -4 -10 2030.67 407.553  14
  -1  -4 -10 1934.20 323.428  16
   1   4  10 1854.23 372.390  10
   1   4  10 2116.32 374.801   9
  -1  -4 -11 3555.41 481.250  16
  -1  -4 -11 4476.08 612.843  14
   1   4  11 3600.92 477.177   9
   1   4  11 3623.74 537.043  10
  -1  -4 -12-45.0681 159.623  16
  -1  -4 -12-271.500 234.105  14
  -1  -4 -13 542.767 289.656  14
   1   4  13 175.697 206.149  10
  -1  -4 -14-22.1620 285.517  14
   1   4  14 598.359 312.063  12
   1   4  14 118.856 202.604  10
  -1  -4 -15 1281.78 445.696  14
   1   4  15 709.766 336.786  12
   1   4  15 953.922 382.176  10
   1   5 -19 4630.80 759.905   5
  -1  -5  18 8449.62 1007.52   6
   1   5 -18 7765.35 944.408  16
  -1  -5  18 8175.77 945.703   2
  -1  -5  17 7067.24 866.971   6
   1   5 -17 7871.46 900.949  16
  -1  -5  17 6602.94 811.126   2
  -1  -5  16-36.5526 195.073   6
   1   5 -16 244.022 194.355  16
  -1  -5  16 36.5015 181.591   2
   1   5 -16 82.4815 144.095   3
  -1  -5  15 1393.59 404.004   6
   1   5 -15 1520.33 383.133  16
  -1  -5  15 975.432 274.549   2
   1   5 -15 996.205 302.201   3
  -1  -5  14 221.350 193.713   6
  -1  -5  14 488.377 238.133  12
   1   5 -14 114.440 142.572  16
   1   5 -14 472.815 198.861   3
  -1  -5  14-7.21923 156.887   2
  -1  -5  13 155.704 203.801   6
   1   5 -13-14.2518 142.481  16
  -1  -5  13 16.5677 88.9465  12
  -1  -5  13 134.970 149.254   2
   1   5 -13-47.6824 149.142   3
  -1  -5  12 1573.74 333.539   6
  -1  -5  12 1972.55 343.095   2
   1   5 -12 2140.59 342.109   3
   1   5 -12 1954.53 338.113  16
  -1  -5  12 1685.12 264.209  12
  -1  -5  11 9357.78 712.890   6
   1   5 -11 9960.16 710.922   3
  -1  -5  11 8638.77 679.517   2
   1   5 -11 9346.46 702.798  16
  -1  -5  11 9435.96 588.074  12
  -1  -5  11 8853.73 521.663   9
  -1  -5  10 3489.14 404.520   6
  -1  -5  10 3614.76 408.778   2
   1   5 -10 3873.33 426.032   3
   1   5 -10 3946.91 429.597   1
  -1  -5  10 3344.32 324.352  12
  -1  -5  10 3303.97 301.599   9
  -1  -5   9 2842.21 351.724   6
   1   5  -9 2907.20 349.966   1
  -1  -5   9 3153.62 358.733   2
   1   5  -9 2841.20 350.276   3
  -1  -5   9 2619.44 268.475  12
  -1  -5   9 2841.74 264.974   9
  -1  -5   8 970.188 218.110   6
  -1  -5   8 1247.95 233.908   2
   1   5  -8 1003.84 206.240   3
   1   5  -8 964.377 196.117   1
  -1  -5   7 8366.70 535.557   6
   1   5  -7 8250.75 536.358   3
  -1  -5   7 8744.90 532.133   2
  -1  -5   6 11344.9 590.956   6
   1   5  -6 10909.0 595.099   3
  -1  -5   6 11419.4 580.271   2
  -1  -5   5 712.239 153.482   6
   1   5  -5 720.264 158.152   3
  -1  -5   5 865.384 155.660   2
  -1  -5   5 567.858 125.419   4
  -1  -5   4 21625.1 784.611   6
  -1  -5   4 21684.4 753.319   4
  -1  -5   4 21651.3 644.793  14
   1   5  -4 21833.4 603.730  17
   1   5  -4 23054.2 817.521   3
  -1  -5   3 5186.41 335.000   4
  -1  -5   3 5655.62 358.542   6
   1   5  -3 5905.18 360.835  11
  -1  -5   3 5802.00 291.925  14
  -1  -5   3 5246.51 304.403  13
   1   5  -3 5337.63 346.064   3
  -1  -5   2 9624.75 466.709   4
  -1  -5   2 10383.6 490.758   6
   1   5  -2 9860.69 449.572   3
  -1  -5   2 9219.67 442.974  13
   1   5  -2 10416.3 472.230  11
  -1  -5   2 9629.10 412.825  14
  -1  -5   1 36697.0 1073.14   4
  -1  -5   1 35338.0 1061.83   6
   1   5  -1 35447.0 939.286   3
   1   5  -1 34046.3 1005.73  11
  -1  -5   1 35381.7 993.468  14
  -1  -5   1 34827.5 1037.76  13
   1   5  -1 34926.1 1058.95  10
  -1  -5   0 93306.2 2217.91   6
  -1  -5   0 94916.5 2224.97   4
   1   5   0 92456.9 1955.34   3
  -1  -5   0 97132.7 2172.28  14
  -1  -5   0 94386.5 2212.87  13
   1   5   0 94991.1 2128.18  11
   1   5   0 97289.8 2223.34  10
  -1  -5  -1 64057.5 1667.30   4
   1   5   1 58784.7 1344.04   2
   1   5   1 59145.3 1275.99   3
  -1  -5  -1 63289.5 1630.98  14
   1   5   1 64984.8 1581.79  11
  -1  -5  -1 63621.7 1667.17  13
   1   5   1 63630.8 1649.36  10
  -1  -5  -1 62203.3 1425.96   7
  -1  -5  -2 9146.27 536.745   4
   1   5   2 8900.03 366.612   2
  -1  -5  -2 9705.01 542.595  14
  -1  -5  -2 9513.10 458.178   7
   1   5   2 9761.23 551.074  10
  -1  -5  -3 2411.73 289.315   4
   1   5   3 2608.34 201.551   2
  -1  -5  -3 2366.66 185.966  16
  -1  -5  -3 2950.51 313.834  14
   1   5   3 2558.03 296.143  10
  -1  -5  -3 2543.18 253.418   7
  -1  -5  -4 13246.6 723.458   4
   1   5   4 12398.2 518.748   2
  -1  -5  -4 15082.3 784.430  14
  -1  -5  -4 12907.6 538.153  16
  -1  -5  -4 13039.9 651.039   7
   1   5   4 13222.9 715.687  10
  -1  -5  -5 1189.15 236.767   4
   1   5   5 1029.95 162.650   2
  -1  -5  -5 1449.37 272.101  14
  -1  -5  -5 1186.13 175.011  16
   1   5   5 881.057 212.764  10
  -1  -5  -5 911.321 189.859   7
   1   5   6 1800.69 222.126   2
  -1  -5  -6 1786.09 312.168  14
  -1  -5  -6 1738.91 230.930  16
   1   5   6 2072.88 322.799  10
   1   5   7 513.353 141.877   2
  -1  -5  -7 427.448 145.036  16
  -1  -5  -7 578.923 208.293  14
   1   5   7 578.451 211.481  10
   1   5   8 1464.77 231.951   2
  -1  -5  -8 1312.95 248.995  16
  -1  -5  -8 1650.25 336.875  14
   1   5   8 1540.25 297.819   9
   1   5   8 1871.52 351.440  10
  -1  -5  -9 1154.92 319.689  14
  -1  -5  -9 968.812 228.540  16
   1   5   9 814.775 232.546  10
   1   5   9 681.434 222.752   9
  -1  -5 -10 1114.38 248.434  16
  -1  -5 -10 1509.34 370.441  14
   1   5  10 1274.31 304.527   9
   1   5  10 1073.40 292.879  10
  -1  -5 -11 1908.30 407.496  14
   1   5  11 1328.44 320.007   9
  -1  -5 -12 2431.97 499.853  14
   1   5  12 2439.55 514.752  10
  -1  -5 -13 168.884 202.717  14
   1   5  13 217.967 244.106  10
   1   5  14 698.169 359.715  12
  -1  -5 -14-68.2670 215.969  14
   1   5  14 696.735 319.271  10
   1   6 -19 128.128 216.804   5
  -1  -6  18 17.5075 223.691   6
   1   6 -18 260.347 237.634  16
  -1  -6  18 348.669 223.053   2
  -1  -6  17 2030.56 490.277   6
   1   6 -17 2731.90 549.678  16
   1   6 -17 2122.42 449.910   3
  -1  -6  17 2769.43 541.999   2
  -1  -6  16 6747.49 807.140   6
   1   6 -16 6497.62 800.181  16
  -1  -6  16 5569.61 715.209   2
   1   6 -16 5823.61 690.441   3
  -1  -6  15 5474.21 694.875   6
   1   6 -15 4775.93 628.528  16
   1   6 -15 4980.85 613.901   3
  -1  -6  15 5022.82 639.230   2
  -1  -6  14 6863.77 733.287   6
   1   6 -14 7188.55 727.849  16
  -1  -6  14 7398.48 734.940   2
   1   6 -14 6480.51 679.532   3
  -1  -6  13 485.809 212.644   6
  -1  -6  13 741.420 193.170  12
   1   6 -13 165.710 160.882  16
  -1  -6  13 463.332 227.331   2
   1   6 -13 915.484 274.127   3
  -1  -6  12 6214.97 635.097   6
  -1  -6  12 5986.48 475.003  12
   1   6 -12 6525.28 620.835  16
   1   6 -12 6723.45 630.090   3
  -1  -6  12 7123.86 640.087   2
   1   6 -11 274.986 168.527   1
   1   6 -11 196.135 150.092   3
  -1  -6  11 191.914 162.726   2
  -1  -6  11 221.650 154.467   6
   1   6 -10 13751.2 836.063   3
   1   6 -10 13652.2 805.615   1
  -1  -6  10 13299.9 807.986   2
  -1  -6  10 13082.1 815.155   6
   1   6  -9-108.803 126.411   1
   1   6  -9 5.64562 108.397   3
  -1  -6   9-11.8652 107.217   2
  -1  -6   9 70.7853 110.877   6
  -1  -6   8 42608.0 1438.54   2
   1   6  -8 45509.9 1481.10   1
   1   6  -8 43642.6 1493.76   3
  -1  -6   8 42975.9 1475.65   6
  -1  -6   7 43309.4 1353.16   2
   1   6  -7 38034.2 1335.75   3
   1   6  -7 38977.3 1316.14   1
  -1  -6   7 39680.9 1227.92   4
  -1  -6   7 39672.8 1337.22   6
   1   6  -6 24656.6 974.631   3
  -1  -6   6 24199.7 914.423   2
  -1  -6   6 23467.2 863.986   4
  -1  -6   6 23466.1 931.362   6
   1   6  -5 25660.1 966.179   3
  -1  -6   5 26419.0 901.645   4
  -1  -6   5 27415.7 979.185   6
   1   6  -4 7442.47 240.562   5
  -1  -6   4 7784.74 467.881   6
  -1  -6   4 7495.95 432.225   4
   1   6  -4 7074.73 448.076   3
  -1  -6   4 7759.09 390.611  13
   1   6  -4 7566.41 331.086  17
  -1  -6   4 7265.85 365.159  14
  -1  -6   4 6058.47 203.040   7
  -1  -6   3 28314.2 969.487   6
  -1  -6   3 28540.4 944.242   4
   1   6  -3 28551.6 942.460  11
  -1  -6   3 27685.4 891.769  13
  -1  -6   3 28495.5 851.157  14
   1   6  -3 29471.0 955.472   3
  -1  -6   2 22464.3 851.152   6
  -1  -6   2 23288.8 845.331   4
   1   6  -2 24385.0 797.505   3
  -1  -6   2 22609.8 762.890  14
   1   6  -2 22789.1 803.267  11
  -1  -6   2 22922.7 816.966  13
  -1  -6   1 59119.3 1601.16   6
  -1  -6   1 60642.2 1594.50   4
  -1  -6   1 55392.5 1125.15   5
   1   6  -1 59433.6 1423.28   3
   1   6  -1 58592.3 1507.57  11
  -1  -6   1 61606.2 1528.85  14
  -1  -6   1 59253.9 1568.55  13
   1   6  -1 59404.7 1597.70  10
  -1  -6   0 267.894 106.237   6
   1   6   0 241.154 70.8942   3
  -1  -6   0 299.415 121.493   4
  -1  -6   0 202.722 100.422  13
  -1  -6   0 459.399 140.692  14
   1   6   0 413.040 112.348  11
   1   6   0 527.774 144.249  10
  -1  -6  -1 11471.2 616.194   4
   1   6   1 9958.74 369.483   3
   1   6   1 10281.0 387.465   2
   1   6   1 10734.9 543.410  11
  -1  -6  -1 11690.1 600.668  14
   1   6   1 11171.4 599.200  10
  -1  -6  -2 1259.66 223.476   4
   1   6   2 1030.06 118.733   2
   1   6   2 811.128 63.4383   3
  -1  -6  -2 1080.86 209.170  14
   1   6   2 1083.53 192.608  10
  -1  -6  -3 16531.8 818.263   4
   1   6   3 14896.7 537.311   2
  -1  -6  -3 16172.9 816.259  14
   1   6   3 16663.8 816.493  10
  -1  -6  -4 30888.1 1242.28   4
   1   6   4 30419.1 907.566   2
  -1  -6  -4 34283.6 1311.70  14
   1   6   4 31878.0 1243.78  10
  -1  -6  -5 52584.4 1780.18   4
   1   6   5 49893.1 1349.41   2
  -1  -6  -5 48744.7 1384.12  16
  -1  -6  -5 56917.7 1852.35  14
   1   6   5 50120.8 1725.21  10
   1   6   6 2264.37 241.957   2
  -1  -6  -6 2159.21 252.264  16
  -1  -6  -6 2367.74 365.631  14
   1   6   6 1944.22 327.880  10
  -1  -6  -7 6021.88 467.812  16
  -1  -6  -7 5685.60 609.740  14
   1   6   7 6383.97 600.189  10
  -1  -6  -8 7533.83 730.972  14
   1   6   8 8294.94 727.644  10
   1   6   8 8353.92 710.487   9
  -1  -6  -9-370.359 241.408  14
   1   6   9-71.5227 156.739   9
   1   6   9 66.2093 169.838  10
  -1  -6 -10 10603.9 970.285  14
   1   6  10 9489.60 829.623   9
   1   6  10 8579.50 825.061  10
  -1  -6 -11 10052.1 995.428  14
   1   6  11 8023.69 855.680  10
   1   6  11 8379.72 822.549   9
  -1  -6 -12 1051.97 368.834  14
   1   6  12 736.696 318.741  10
  -1  -6 -13 21.1169 208.728  14
   1   6  13 535.700 311.539  10
  -1  -6 -14 1801.97 469.387   5
   1   6  14 2439.00 553.044  10
   1   7 -19-368.715 316.220   5
  -1  -7  18 3310.57 664.103   6
   1   7 -18 4515.16 713.395  16
   1   7 -18 2738.24 525.803   3
  -1  -7  18 4052.47 683.697   2
  -1  -7  17 11235.7 1123.13   6
   1   7 -17 13995.1 1195.24  16
  -1  -7  17 11494.0 1087.99   2
   1   7 -17 11277.0 1029.75   3
  -1  -7  16 4951.42 698.405   6
   1   7 -16 4990.37 680.025  16
   1   7 -16 5473.57 694.101   3
  -1  -7  16 5048.81 670.416   2
  -1  -7  15 1038.19 341.809   6
   1   7 -15 1916.69 426.225  16
  -1  -7  15 1776.39 404.924   2
   1   7 -15 1839.09 415.286   3
  -1  -7  14 9280.75 865.259   6
   1   7 -14 10452.2 882.264  16
  -1  -7  14 9933.10 857.851   2
   1   7 -14 10012.3 859.686   3
  -1  -7  13 3814.29 538.921   6
   1   7 -13 4242.90 533.104  16
   1   7 -13 3992.94 525.257   3
  -1  -7  13 4143.24 522.558   2
  -1  -7  12 3757.66 501.508   6
   1   7 -12 4768.33 544.319   1
  -1  -7  12 4119.89 505.322   2
   1   7 -12 4280.75 509.510   3
  -1  -7  11 2090.02 354.654   6
  -1  -7  11 1481.43 284.645   2
   1   7 -11 1703.07 317.614   1
   1   7 -11 1172.51 280.163   3
  -1  -7  10 473.604 200.621   6
   1   7 -10 330.537 198.762   3
   1   7 -10 178.436 126.854   1
  -1  -7  10 317.567 182.440   2
  -1  -7   9 332.587 130.987   6
   1   7  -9 473.455 165.825   1
   1   7  -9 382.295 166.947   3
  -1  -7   9 403.887 136.808   4
  -1  -7   9 836.671 204.093   2
  -1  -7   8 57.1197 126.620   6
   1   7  -8 16.4881 108.123   3
   1   7  -8-123.610 118.065   1
  -1  -7   8 77.2386 96.8740   2
  -1  -7   8 155.547 123.503   4
  -1  -7   7 1505.01 242.748   6
   1   7  -7 1361.48 235.928   1
   1   7  -7 1796.63 278.423   3
  -1  -7   7 1384.27 193.282   4
  -1  -7   7 1625.16 238.887   2
  -1  -7   6 1297.85 221.186   6
  -1  -7   6 1220.85 154.519  13
   1   7  -6 1328.51 236.173   3
  -1  -7   6 1236.46 193.311   2
  -1  -7   6 911.076 167.447   4
   1   7  -5 9341.24 329.511   5
  -1  -7   5 10539.0 591.499   6
  -1  -7   5 9934.67 537.313   4
   1   7  -5 10224.7 593.514   3
  -1  -7   5 9686.96 468.073  13
   1   7  -5 9559.61 418.121  17
  -1  -7   5 9324.19 457.032  14
  -1  -7   4 73.2723 127.483   6
   1   7  -4-19.2005 84.7267   3
  -1  -7   4-97.0559 101.076   4
  -1  -7   4 56.1528 71.9596  13
   1   7  -4 2.40251 46.6875  17
  -1  -7   4 18.7884 72.1810  14
   1   7  -4 154.890 123.382  11
  -1  -7   3 41.0477 84.5938   6
   1   7  -3 102.904 80.0573   3
  -1  -7   3 69.1604 88.9092   4
  -1  -7   3 104.762 62.6044  14
  -1  -7   3 134.523 73.3549  13
   1   7  -3 4.73761 77.9648  11
  -1  -7   2 28342.1 1046.87   6
  -1  -7   2 29298.5 1041.98   4
   1   7  -2 29377.7 963.122   3
   1   7  -2 29457.5 993.115  11
  -1  -7   2 29794.1 971.665  14
  -1  -7   2 29575.0 1020.54  13
  -1  -7   1 15781.6 741.700   6
  -1  -7   1 13254.8 351.722   5
  -1  -7   1 15629.2 726.502   4
   1   7  -1 15104.3 592.152   3
  -1  -7   1 14168.7 683.401  13
   1   7  -1 14759.4 650.603  11
  -1  -7   1 13978.3 651.648  14
   1   7  -1 15441.1 729.164  10
  -1  -7   0 14547.3 741.206   6
  -1  -7   0 13577.3 705.566   4
  -1  -7   0 12561.3 441.000   5
   1   7   0 13825.4 526.801   3
   1   7   0 14322.7 651.090  11
  -1  -7   0 14251.1 684.821  14
   1   7   0 14223.5 712.634  10
  -1  -7  -1 3382.04 351.045   4
   1   7   1 2744.16 188.859   2
   1   7   1 2935.01 198.863   3
   1   7   1 3276.01 308.907  11
  -1  -7  -1 2657.78 299.819  14
   1   7   1 3399.51 354.447  10
  -1  -7  -2 2737.91 343.485   4
   1   7   2 2185.11 170.377   2
   1   7   2 2236.44 122.919   3
  -1  -7  -2 2695.99 319.110  14
   1   7   2 2331.03 303.838  10
  -1  -7  -3 165.441 118.997   4
   1   7   3 417.930 89.4179   2
  -1  -7  -3 368.919 153.781  14
   1   7   3 277.496 149.417  10
  -1  -7  -4 6168.20 547.282   4
   1   7   4 5201.65 308.973   2
  -1  -7  -4 7691.34 605.555  14
   1   7   4 6732.19 563.078  10
  -1  -7  -5 10752.7 769.843   4
  -1  -7  -5 9947.45 744.588  14
   1   7   5 9722.96 716.794  10
  -1  -7  -6 9182.67 763.341  14
   1   7   6 9789.18 752.974  10
  -1  -7  -7 3900.15 519.066  14
   1   7   7 5547.95 588.489  10
  -1  -7  -8 132.696 211.881  14
   1   7   8 600.744 217.762   9
   1   7   8 568.061 244.405  10
  -1  -7  -9 2070.84 427.035  14
   1   7   9 1729.36 358.080   9
   1   7   9 2005.38 412.159  10
  -1  -7 -10 8777.15 906.529  14
   1   7  10 7804.29 811.140  10
   1   7  10 7881.16 799.980   9
  -1  -7 -11 877.064 362.254  14
   1   7  11 746.577 286.537   9
   1   7  11 833.602 293.418  10
  -1  -7 -12 983.625 335.108   5
  -1  -7 -12 756.827 318.463  14
   1   7  12 347.748 223.071  10
  -1  -7 -13 318.596 244.808   5
  -1  -7 -13-111.360 308.496  14
   1   7  13 335.408 237.522  10
   1   8 -19 598.889 305.698   5
   1   8 -19 778.472 302.551   3
  -1  -8  18 172.516 241.797   6
   1   8 -18-24.1865 212.289  16
   1   8 -18 21.3956 172.140   3
  -1  -8  17 1801.58 474.446   6
   1   8 -17 1140.72 388.249  16
   1   8 -17 1140.72 371.097   3
  -1  -8  17 1042.52 356.952   2
  -1  -8  16 525.961 269.778   6
   1   8 -16 339.887 213.239  16
  -1  -8  16 20.1563 168.993   2
   1   8 -16 295.027 197.704   3
  -1  -8  15 791.571 298.659   6
   1   8 -15 572.177 267.045  16
  -1  -8  15 887.254 310.776   2
   1   8 -15 794.500 295.531   3
  -1  -8  14 2266.10 434.517   6
   1   8 -14 1066.35 296.186  16
  -1  -8  14 1101.93 313.845   2
   1   8 -14 1659.60 378.909   3
  -1  -8  13 2001.40 393.380   6
   1   8 -13 2329.48 414.020  16
  -1  -8  13 2616.72 419.994   2
   1   8 -13 1728.96 372.750   1
   1   8 -13 2219.68 421.545   3
  -1  -8  12 2521.84 416.586   6
   1   8 -12 2958.58 442.030   3
   1   8 -12 2580.80 405.044   1
  -1  -8  12 2523.81 348.705   4
  -1  -8  12 2062.03 366.698   2
  -1  -8  11 217.984 177.913   6
   1   8 -11 255.532 192.084   3
   1   8 -11 642.016 232.945   1
  -1  -8  11 231.713 136.729   4
  -1  -8  11 292.956 162.369   2
  -1  -8  10 6991.14 531.140   4
  -1  -8  10 7364.11 626.611   6
   1   8 -10 7494.76 619.483   1
   1   8 -10 7950.70 666.931   3
  -1  -8  10 7057.95 599.748   2
  -1  -8   9 3935.29 435.106   6
  -1  -8   9 3679.87 380.561   4
   1   8  -9 3238.46 409.119   3
  -1  -8   9 3445.55 398.535   2
   1   8  -9 3435.25 405.501   1
  -1  -8   8 10371.2 613.000   4
  -1  -8   8 9854.97 672.942   6
   1   8  -8 10506.0 705.133   3
  -1  -8   8 11594.0 697.881   2
   1   8  -8 10310.1 682.012   1
  -1  -8   7 2900.56 311.381   4
  -1  -8   7 2222.19 307.718   6
  -1  -8   7 2252.89 221.335  13
   1   8  -7 2475.42 322.667   3
   1   8  -7 2577.02 327.372   1
  -1  -8   6 16199.9 818.897   6
  -1  -8   6 16992.4 757.692   4
  -1  -8   6 14173.6 613.632  13
   1   8  -6 16037.6 824.636   3
   1   8  -6 17505.3 845.573   1
  -1  -8   5 34532.4 1250.66   6
  -1  -8   5 35787.7 1188.88   4
  -1  -8   5 33650.3 1064.64  14
   1   8  -5 33403.4 984.236  17
  -1  -8   5 35085.0 1086.02  13
   1   8  -5 36846.9 1281.95   1
   1   8  -5 36427.0 1273.64   3
  -1  -8   4 5244.59 409.237   4
  -1  -8   4 5262.75 438.427   6
  -1  -8   4 5099.36 373.590  13
  -1  -8   4 5217.07 361.880  14
   1   8  -4 5062.17 406.874  11
   1   8  -4 4896.73 403.187   3
  -1  -8   3 10399.1 595.246   4
  -1  -8   3 10614.5 632.249   6
   1   8  -3 11524.7 600.995   3
   1   8  -3 10769.6 585.767  11
  -1  -8   3 10432.0 571.025  13
  -1  -8   3 10013.8 536.725  14
  -1  -8   2 4577.17 409.622   6
  -1  -8   2 4454.70 394.063   4
   1   8  -2 4820.83 366.804   3
   1   8  -2 4917.10 385.608  11
  -1  -8   2 5234.71 409.927  13
  -1  -8   2 4862.83 381.380  14
   1   8  -2 5119.47 442.018  10
  -1  -8   1 11078.7 666.974   6
  -1  -8   1 13475.9 707.842   4
  -1  -8   1 10408.6 282.530   5
   1   8  -1 12868.3 561.415   3
  -1  -8   1 12538.6 643.739  14
  -1  -8   1 12303.7 675.191  13
   1   8  -1 12961.8 630.852  11
   1   8  -1 12238.7 680.092  10
  -1  -8   0 2828.20 349.118   6
  -1  -8   0 2926.22 196.921   5
  -1  -8   0 3305.91 365.161   4
   1   8   0 2754.67 235.534   3
   1   8   0 3356.00 323.127  11
  -1  -8   0 2839.42 312.542  14
   1   8   0 2551.49 312.408  10
  -1  -8  -1 1026.23 210.770   4
  -1  -8  -1 751.761 121.331   5
   1   8   1 840.447 107.186   2
   1   8   1 988.547 124.734   3
   1   8   1 770.041 177.124  11
  -1  -8  -1 947.064 199.614  14
   1   8   1 1470.23 257.645  10
  -1  -8  -2 545.673 116.561   5
  -1  -8  -2 692.616 190.374   4
   1   8   2 543.516 83.1209   2
  -1  -8  -2 454.204 169.008  14
   1   8   2 745.687 207.671  10
  -1  -8  -3 270.896 124.103   4
  -1  -8  -3 680.344 220.770  14
   1   8   3 675.933 204.376  10
  -1  -8  -4 1517.07 290.375   4
  -1  -8  -4 2177.03 345.530  14
   1   8   4 1639.93 298.522  10
  -1  -8  -5 88.3570 149.660   4
  -1  -8  -5-136.765 204.797  14
   1   8   5 22.1374 122.841  10
  -1  -8  -6 1048.33 283.939  14
   1   8   6 1680.51 336.614  10
  -1  -8  -7 254.792 261.984  14
   1   8   7 327.251 169.153  10
  -1  -8  -8 460.985 266.625  14
   1   8   8 908.612 291.823   9
   1   8   8 887.945 302.719  10
  -1  -8  -9 3879.01 614.204  14
   1   8   9 3573.95 553.476   9
   1   8   9 3550.36 559.598  10
  -1  -8 -10 74.5880 133.463   5
  -1  -8 -10 267.790 231.746  14
   1   8  10 285.313 202.055  10
   1   8  10 192.181 169.917   9
  -1  -8 -11 297.043 211.232   5
  -1  -8 -11 408.871 265.258  14
   1   8  11 154.939 166.752   9
   1   8  11-6.62686 173.951  10
  -1  -8 -12 2832.76 540.052   5
  -1  -8 -12 4635.13 763.128  14
   1   8  12 4546.78 718.438  10
  -1  -8 -13-7.56333 185.039   5
   1   8  13 783.532 351.568  10
   1   9 -19 896.732 359.464   5
   1   9 -19 489.231 305.563   3
  -1  -9  18-288.715 230.674   6
   1   9 -18 260.088 258.941   3
  -1  -9  17 1059.28 395.469   6
   1   9 -17 825.802 301.314  16
   1   9 -17 995.582 356.614   3
  -1  -9  17 170.210 178.587   2
  -1  -9  16 5088.62 723.421   6
   1   9 -16 5959.98 748.394  16
   1   9 -16 5809.48 740.745   3
  -1  -9  16 5916.87 744.708   2
  -1  -9  15 262.231 198.980   6
   1   9 -15 447.864 263.845  16
  -1  -9  15 374.177 196.368   2
   1   9 -15 226.821 250.585   3
  -1  -9  14 63.0168 154.130   6
   1   9 -14 225.365 187.776  16
   1   9 -14 498.277 281.638   3
  -1  -9  14 443.317 266.355   2
   1   9 -14-81.6122 194.176   1
  -1  -9  13 907.416 313.569   6
   1   9 -13 2132.47 397.527  16
   1   9 -13 1445.50 361.100   3
   1   9 -13 1113.87 304.748   1
  -1  -9  13 1323.21 322.730   2
  -1  -9  13 1344.11 263.497   4
  -1  -9  12 8156.11 752.345   6
  -1  -9  12 8194.98 633.729   4
   1   9 -12 8588.10 731.528   1
   1   9 -12 8591.18 770.845   3
  -1  -9  12 9856.42 799.031   2
  -1  -9  11-73.3079 130.854   6
  -1  -9  11 218.533 185.694   2
   1   9 -11 137.945 145.832   3
  -1  -9  11 91.2932 126.049   4
   1   9 -11 93.0798 145.745   1
  -1  -9  10 2387.01 381.909   6
  -1  -9  10 3154.28 371.768   4
   1   9 -10 2945.73 404.895   1
   1   9 -10 3053.85 423.634   3
  -1  -9  10 3201.38 408.978   2
  -1  -9   9 351.309 168.210   6
   1   9  -9 194.989 150.699   3
  -1  -9   9 276.208 116.210   4
   1   9  -9 226.174 157.672   1
  -1  -9   9-51.7457 138.208   2
  -1  -9   8 6778.66 506.777   4
  -1  -9   8 7370.25 605.789   6
  -1  -9   8 6473.80 389.391  13
   1   9  -8 8050.62 618.722   1
   1   9  -8 7549.32 618.506   3
   1   9  -7 768.579 109.457   5
  -1  -9   7 772.287 201.230   6
  -1  -9   7 635.270 135.763  13
   1   9  -7 730.513 215.863   3
   1   9  -7 645.314 209.885   1
  -1  -9   7 525.826 160.085   4
   1   9  -6 6890.22 252.790   5
  -1  -9   6 7911.83 586.827   6
  -1  -9   6 8424.47 543.602   4
   1   9  -6 7329.27 410.913  17
  -1  -9   6 7579.51 470.356  14
  -1  -9   6 7703.11 457.329  13
   1   9  -6 8926.95 616.115   1
   1   9  -6 9052.74 632.127   3
  -1  -9   5 33268.6 1282.63   6
  -1  -9   5 32473.4 1193.98   4
   1   9  -5 35548.9 1292.47   3
  -1  -9   5 33006.7 1100.79  14
   1   9  -5 36096.3 1272.90  11
   1   9  -5 32003.0 1007.83  17
  -1  -9   5 32653.0 1107.92  13
  -1  -9   4 1291.39 258.993   6
  -1  -9   4 1393.02 242.670   4
   1   9  -4 1363.99 222.049   3
  -1  -9   4 1663.51 225.546  14
  -1  -9   4 1810.22 242.752  13
   1   9  -4 1133.29 211.140  11
  -1  -9   3 836.619 197.567   6
   1   9  -3 1253.86 213.192   3
  -1  -9   3 1113.20 215.168   4
  -1  -9   3 1033.95 178.846  14
   1   9  -3 903.702 183.729  11
  -1  -9   3 1091.67 208.996  13
  -1  -9   2 269.896 131.292   6
   1   9  -2 447.486 121.665   3
  -1  -9   2 345.137 102.972   4
  -1  -9   2 437.477 137.465  13
  -1  -9   2 520.264 165.898  14
   1   9  -2 421.118 133.159  11
   1   9  -2 490.065 169.725  10
  -1  -9   1 2412.05 334.390   6
   1   9  -1 1853.74 226.008   3
  -1  -9   1 1755.41 283.480   4
  -1  -9   1 1633.05 251.152  14
   1   9  -1 2074.81 265.518  11
   1   9  -1 1588.80 268.682  10
  -1  -9   0 2429.77 180.467   5
  -1  -9   0 2897.32 355.808   4
   1   9   0 2705.84 246.402   3
   1   9   0 2890.89 318.438  11
  -1  -9   0 2871.09 346.104  14
   1   9   0 2460.08 336.281  10
  -1  -9  -1-53.6072 160.170   4
  -1  -9  -1 81.1378 67.5488   5
   1   9   1-10.1772 48.7290   3
   1   9   1-97.3089 132.070  11
  -1  -9  -1-15.6140 114.846  14
   1   9   1 168.637 127.830  10
  -1  -9  -2 1191.90 260.635   4
  -1  -9  -2 1198.31 189.339   5
  -1  -9  -2 1240.97 254.517  14
   1   9   2 1395.04 266.835  10
  -1  -9  -3 1550.88 229.683   5
  -1  -9  -3 1145.07 258.742   4
  -1  -9  -3 1874.58 344.525  14
   1   9   3 1187.51 251.481  10
  -1  -9  -4 4400.46 422.091   5
  -1  -9  -4 5236.61 564.748   4
  -1  -9  -4 5018.74 555.628  14
   1   9   4 4700.76 527.395  10
  -1  -9  -5 13426.2 801.692   5
  -1  -9  -5 15825.5 1044.93  14
   1   9   5 16181.0 1025.08  10
  -1  -9  -6 1922.95 331.733   5
  -1  -9  -6 1966.76 396.525  14
   1   9   6 1592.75 343.929  10
  -1  -9  -7 966.083 290.819   5
  -1  -9  -7 837.574 313.870  14
   1   9   7 1075.48 325.921  10
  -1  -9  -8 1984.94 382.781   5
  -1  -9  -8 3952.39 619.720  14
   1   9   8 3101.64 505.504  10
   1   9   8 2408.89 471.827   9
  -1  -9  -9 1391.39 340.043   5
  -1  -9  -9 1141.51 369.643  14
   1   9   9 1530.88 403.545  10
   1   9   9 738.183 286.352   9
  -1  -9 -10 6325.46 854.953  14
   1   9  10 4446.08 664.966   9
   1   9  10 6180.57 794.569  10
  -1  -9 -11 177.154 211.408  14
   1   9  11 270.705 243.275   9
   1   9  11-77.9873 183.199  10
   1   9  12 3485.09 661.034  10
   1  10 -19 115.783 215.440   3
  -1 -10  18 1632.87 488.656   6
   1  10 -18 1330.86 417.324  16
   1  10 -18 1713.50 473.657   3
  -1 -10  17 53.1778 223.909   6
   1  10 -17-120.213 216.485  16
   1  10 -17 360.002 263.188   3
  -1 -10  16 1426.46 389.722   6
   1  10 -16 1626.90 421.782  16
   1  10 -16 1309.24 395.162   3
  -1 -10  15 2020.78 465.442   6
   1  10 -15 2474.22 469.043  16
  -1 -10  15 2137.19 464.468   2
   1  10 -15 2225.17 475.097   3
   1  10 -15 2224.04 439.059   1
  -1 -10  14 267.755 190.447   6
   1  10 -14 530.952 210.207  16
   1  10 -14 185.953 158.439   3
  -1 -10  14 549.639 226.064   2
   1  10 -14 395.389 189.835   1
  -1 -10  13 3776.72 568.856   6
   1  10 -13 3718.26 508.393  16
   1  10 -13 4180.72 587.278   3
   1  10 -13 3795.79 527.713   1
  -1 -10  13 4043.69 550.877   2
  -1 -10  12 1615.12 349.151   6
  -1 -10  12 1488.08 310.985   2
   1  10 -12 1157.56 300.769   3
   1  10 -12 1185.00 293.698   1
  -1 -10  12 948.963 233.524   4
  -1 -10  11 1971.74 380.627   6
   1  10 -11 2980.91 460.951   3
  -1 -10  11 2550.34 383.996   2
   1  10 -11 1900.02 364.288   1
  -1 -10  11 2276.09 333.833   4
  -1 -10  10 842.203 245.460   6
  -1 -10  10 1416.32 257.900   4
   1  10 -10 1229.61 293.790   3
   1  10 -10 1410.50 292.395   1
  -1 -10   9 363.020 194.137   6
   1  10  -9 763.646 243.988   3
  -1 -10   9 657.864 181.759   4
   1  10  -9 456.863 196.989   1
  -1 -10   8-146.307 177.868   6
  -1 -10   8-22.2984 78.5457  13
   1  10  -8 93.3147 136.367   3
   1  10  -8 221.520 140.054   1
  -1 -10   8-71.6820 138.008   4
  -1 -10   7 141.250 120.343   6
  -1 -10   7-8.27636 66.2378  13
  -1 -10   7-45.3184 99.5016   4
   1  10  -7 105.458 118.462   1
   1  10  -7 84.5568 126.914   3
  -1 -10   6 7881.34 564.398   4
  -1 -10   6 7795.22 612.598   6
   1  10  -6 8454.68 637.567   1
   1  10  -6 8412.08 633.694   3
   1  10  -6 7756.29 452.014  17
  -1 -10   6 8224.39 506.127  13
   1  10  -6 8765.26 632.130  11
  -1 -10   6 8429.72 523.213  14
  -1 -10   5 3326.58 391.248   6
   1  10  -5 2340.04 336.035   3
  -1 -10   5 2890.28 346.965   4
  -1 -10   5 3041.27 314.783  14
   1  10  -5 2924.42 279.431  17
  -1 -10   5 2584.57 302.963  13
   1  10  -5 2865.30 354.192  11
  -1 -10   4 123.658 117.479   6
   1  10  -4-90.8011 116.140   3
  -1 -10   4-9.13742 116.241   4
  -1 -10   4 69.3529 86.1774  14
  -1 -10   4 6.21341 85.4219  13
   1  10  -4 150.041 138.588  11
  -1 -10   3 1606.37 278.222   6
   1  10  -3 1536.58 246.891   3
  -1 -10   3 1731.86 287.801   4
   1  10  -3 1702.56 256.327  11
  -1 -10   3 1952.49 268.387  14
  -1 -10   2 4573.60 479.846   6
  -1 -10   2 4276.12 446.282   4
   1  10  -2 4593.07 391.681   3
   1  10  -2 3935.62 392.259  11
  -1 -10   2 4773.42 432.823  14
   1  10  -2 3898.84 443.756  10
  -1 -10   1 1542.21 294.542   4
  -1 -10   1 1513.47 307.001   6
   1  10  -1 1211.20 200.569   3
   1  10  -1 991.630 205.061  11
  -1 -10   1 1113.62 217.945  14
   1  10  -1 1326.79 259.501  10
  -1 -10   0 33912.1 1399.95   4
   1  10   0 31848.9 1046.64   3
  -1 -10   0 34149.8 1360.26  14
   1  10   0 34922.3 1272.87  11
   1  10   0 33720.3 1402.74  10
  -1 -10  -1 77.1196 158.551   4
  -1 -10  -1-76.0024 177.046  14
  -1 -10  -2 12388.6 857.052   4
  -1 -10  -2 12463.1 842.885  14
   1  10   2 11418.8 821.597  10
  -1 -10  -3 113.212 155.361   4
  -1 -10  -3 928.403 247.566  14
   1  10   3 649.421 246.495  10
  -1 -10  -4 113.622 154.218   4
  -1 -10  -4 77.2986 153.736  14
   1  10   4 174.647 133.887  10
  -1 -10  -5 516.182 177.317  14
   1  10   5 768.359 243.108  10
  -1 -10  -6 2025.35 409.983  14
   1  10   6 2427.57 437.374  10
  -1 -10  -7 92.5848 178.296  14
   1  10   7 242.137 150.261  10
  -1 -10  -8 227.808 222.343  14
   1  10   8 521.220 287.444   9
   1  10   8 750.821 271.557  10
  -1 -10  -9 83.7312 186.852  14
   1  10   9-76.7850 265.331   9
  -1 -10 -10 474.898 316.605  14
   1  10  10 116.061 230.194   9
   1  10  10 244.433 243.026  10
   1  10  11-343.432 295.089  10
   1  10  11-262.927 272.435   9
  -1 -11  18-75.0275 238.381   6
   1  11 -18 95.4919 266.382  16
   1  11 -18-339.808 327.330   3
  -1 -11  17 1389.48 435.837   6
   1  11 -17 2031.56 504.768  16
   1  11 -17 368.906 232.544   3
  -1 -11  16 2459.19 539.695   6
   1  11 -16 2505.71 510.893  16
   1  11 -16 2215.92 508.772   3
  -1 -11  15 2922.21 538.322   6
   1  11 -15 1951.68 431.951  16
   1  11 -15 2732.84 498.370   1
   1  11 -15 1928.88 451.282   3
  -1 -11  14 2024.65 430.887   6
   1  11 -14 2294.41 447.696  16
   1  11 -14 2439.60 459.051   1
   1  11 -14 3491.94 570.622   3
  -1 -11  13 783.211 285.251   6
   1  11 -13 374.167 199.944  16
   1  11 -13 236.287 168.774   3
   1  11 -13 517.582 207.275   1
   1  11 -12 6288.77 702.443   3
   1  11 -12 7345.09 714.052   1
  -1 -11  12 6048.02 692.431   6
   1  11 -11 5364.94 597.247   1
   1  11 -11 7401.78 732.317   3
  -1 -11  11 5782.67 534.935   4
  -1 -11  11 6005.70 658.744   6
   1  11 -10 7269.43 699.073   3
   1  11 -10 6545.64 640.091   1
  -1 -11  10 6742.14 661.651   6
  -1 -11  10 5999.61 533.950   4
   1  11  -9 3637.92 499.630   3
   1  11  -9 3093.60 443.979   1
  -1 -11   9 2821.91 356.762   4
  -1 -11   9 2909.34 431.552   6
   1  11  -8 6754.62 611.424   1
   1  11  -8 6962.17 637.102   3
  -1 -11   8 6692.72 623.829   6
  -1 -11   8 6295.72 529.261   4
  -1 -11   7 3218.50 415.808   6
  -1 -11   7 2757.95 354.757   4
   1  11  -7 3211.07 420.340   3
   1  11  -7 4327.32 479.897   1
  -1 -11   7 3730.64 348.384  13
   1  11  -7 3530.07 430.184  11
  -1 -11   6 9274.39 706.762   6
  -1 -11   6 10307.9 684.565   4
   1  11  -6 9873.61 693.765  11
   1  11  -6 9627.22 535.843  17
  -1 -11   6 9105.91 588.171  14
  -1 -11   6 9712.95 597.768  13
   1  11  -6 10109.9 727.601   3
   1  11  -6 10829.9 758.821   1
  -1 -11   5 43634.5 1557.60   4
  -1 -11   5 43470.3 1657.79   6
  -1 -11   5 43047.5 1444.71  14
   1  11  -5 39756.5 1302.34  17
   1  11  -5 43071.2 1552.35  11
   1  11  -5 43110.3 1584.39   3
  -1 -11   4 2385.48 369.471   6
   1  11  -4 2673.53 350.039   3
  -1 -11   4 2252.60 333.830   4
  -1 -11   4 2044.87 303.597  14
   1  11  -4 2679.09 334.306  11
  -1 -11   3 627.972 218.063   6
  -1 -11   3 1074.49 240.418   4
   1  11  -3 811.538 198.716   3
  -1 -11   3 852.483 201.382  14
   1  11  -3 462.433 143.987  11
   1  11  -3 556.572 207.092  10
  -1 -11   2-208.639 196.129   6
  -1 -11   2 135.706 142.360   4
   1  11  -2 62.7599 95.0225   3
   1  11  -2 79.6349 84.3777  11
  -1 -11   2 167.528 142.359  14
   1  11  -2 5.44011 156.016  10
  -1 -11   1 24858.0 1258.31   6
  -1 -11   1 29785.7 1324.10   4
   1  11  -1 24912.9 989.563   3
   1  11  -1 25575.2 1105.03  11
  -1 -11   1 25899.2 1190.66  14
   1  11  -1 27053.1 1271.81  10
  -1 -11   0 16731.5 997.469   4
   1  11   0 14603.3 823.465  11
  -1 -11   0 16071.3 936.696  14
   1  11   0 14893.7 953.576  10
  -1 -11  -1 1740.33 337.110   4
  -1 -11  -1 1629.69 315.788  14
   1  11   1 2153.62 381.103  10
  -1 -11  -2 1729.00 348.178   4
  -1 -11  -2 1400.02 292.578  14
   1  11   2 1827.09 341.521  10
  -1 -11  -3 173.034 187.811   4
  -1 -11  -3 871.088 262.674  14
   1  11   3 896.814 293.159  10
  -1 -11  -4 1103.95 309.886   4
  -1 -11  -4 1312.17 345.530  14
   1  11   4 1040.79 297.159  10
  -1 -11  -5 9618.43 897.792  14
   1  11   5 9686.20 893.324  10
  -1 -11  -6 3857.32 587.797  14
   1  11   6 2935.31 503.801  10
  -1 -11  -7 973.327 320.039  14
   1  11   7 216.556 161.539  10
  -1 -11  -8 2188.67 502.696  14
   1  11   8 1834.84 436.371  10
   1  11   8 1564.17 406.438   9
  -1 -11  -9 638.073 266.248  14
   1  11   9 337.893 231.645  10
   1  11  10 3630.42 674.262   9
   1  11  10 3876.03 681.302  10
   1  12 -18 2243.89 514.156  16
   1  12 -18 2716.60 605.071   3
  -1 -12  17 2826.57 580.697   6
   1  12 -17 2120.78 501.403  16
   1  12 -17 3227.27 627.255   3
  -1 -12  16 3558.19 680.220   6
   1  12 -16 3620.79 608.615  16
   1  12 -16 3551.63 602.631   1
   1  12 -16 5091.48 766.890   3
  -1 -12  15 4611.54 695.975   6
   1  12 -15 4278.43 629.420  16
   1  12 -15 4439.05 687.026   3
   1  12 -15 4420.70 635.911   1
  -1 -12  14 1076.36 352.035   6
   1  12 -14 1152.15 325.945  16
   1  12 -14 1114.25 362.790   3
   1  12 -14 1281.58 368.025   1
  -1 -12  13 1345.45 375.098   6
   1  12 -13 1153.69 314.196  16
   1  12 -13 668.622 281.980   1
   1  12 -13 1023.93 319.374   3
   1  12 -12 2365.28 443.164   3
   1  12 -12 2936.63 472.336   1
  -1 -12  12 1899.09 408.197   6
   1  12 -11 1446.05 374.120   3
   1  12 -11 1161.78 305.341   1
  -1 -12  11 1596.59 376.086   6
  -1 -12  10 49.7242 114.075   4
   1  12 -10-75.5607 155.087   3
   1  12 -10-27.2883 129.479   1
  -1 -12  10-148.319 174.811   6
  -1 -12   9 202.566 135.244   4
   1  12  -9 52.5025 149.521   3
   1  12  -9 237.338 181.462   1
  -1 -12   9 287.161 194.709   6
  -1 -12   8 3009.93 391.834   4
   1  12  -8 3551.32 480.087   3
   1  12  -8 3544.96 472.682   1
  -1 -12   8 2498.34 411.002   6
   1  12  -8 2856.21 405.062  11
   1  12  -7 2273.22 366.633   1
   1  12  -7 2255.11 383.160   3
  -1 -12   7 2398.75 351.713   4
  -1 -12   7 2086.67 373.606   6
   1  12  -7 1997.05 358.291  11
  -1 -12   6 4018.52 460.057   4
  -1 -12   6 4104.42 516.489   6
   1  12  -6 4252.50 469.887  11
  -1 -12   6 3908.56 401.626  14
   1  12  -6 4204.79 487.748   3
   1  12  -6 4848.77 536.359   1
  -1 -12   5 100.423 169.621   6
   1  12  -5 288.107 149.444   3
  -1 -12   5 51.3574 122.151   4
  -1 -12   5 45.4641 110.186  14
   1  12  -5 4.19263 123.172  11
   1  12  -5 29.4370 94.1668  17
  -1 -12   4 126.084 145.339   6
   1  12  -4-98.4418 94.9685   3
  -1 -12   4-55.0956 122.459   4
   1  12  -4-76.8684 117.542  11
  -1 -12   4-94.1303 127.230  14
   1  12  -4 143.821 146.492  10
  -1 -12   3 963.570 268.319   6
  -1 -12   3 940.150 240.230   4
   1  12  -3 417.936 131.768   3
  -1 -12   3 316.583 158.364  14
   1  12  -3 836.843 219.248  11
   1  12  -3 747.611 222.571  10
  -1 -12   2 344.228 205.662   6
  -1 -12   2 198.278 131.613   4
   1  12  -2 194.127 110.908   3
  -1 -12   2 336.418 180.515  14
   1  12  -2 805.936 207.203  11
   1  12  -2 122.581 142.984  10
  -1 -12   1 2629.36 395.616   4
   1  12  -1 2929.58 370.216  11
  -1 -12   1 3639.53 452.125  14
   1  12  -1 3048.45 453.580  10
  -1 -12   0 5312.86 603.088   4
  -1 -12   0 3894.94 484.307  14
   1  12   0 4004.50 438.908  11
   1  12   0 4555.11 540.283  10
  -1 -12  -1 588.275 221.141   4
  -1 -12  -1 309.551 198.100  14
   1  12   1 151.184 160.434  10
  -1 -12  -2 643.436 262.155   4
  -1 -12  -2 820.570 263.379  14
   1  12   2 1112.34 289.203  10
  -1 -12  -3 6495.91 716.386   4
  -1 -12  -3 4901.18 612.460  14
   1  12   3 5577.65 652.167  10
  -1 -12  -4 1615.01 415.453   4
  -1 -12  -4 2064.10 437.621  14
   1  12   4 1743.38 388.651  10
  -1 -12  -5 586.474 284.348  14
   1  12   5 595.446 290.620  10
  -1 -12  -6 3685.21 614.601  14
   1  12   6 3716.25 599.527  10
  -1 -12  -7 335.416 254.823  14
   1  12   7 389.285 214.309  10
  -1 -12  -8 310.223 273.362  14
   1  12   8-31.5033 202.982   9
   1  12   8 56.3836 198.147  10
   1  12   9-127.196 228.433   9
   1  12   9-279.117 195.424  10
   1  13 -18 701.543 298.455  16
  -1 -13  17 621.052 319.323   6
   1  13 -17 1139.92 392.781  16
   1  13 -17 610.290 355.270   3
  -1 -13  16-99.1791 230.420   6
   1  13 -16-163.004 212.500  16
   1  13 -16-195.533 215.759   3
  -1 -13  15 227.372 235.439   6
   1  13 -15 213.808 225.961  16
   1  13 -15-191.045 300.633   3
   1  13 -15 30.8948 190.634   1
  -1 -13  14-88.0735 183.111   6
   1  13 -14-236.979 231.609  16
   1  13 -14-289.576 272.249   3
   1  13 -14 358.847 287.459   1
  -1 -13  13 940.197 352.717   6
   1  13 -13 930.096 278.512  16
   1  13 -13 1417.33 436.357   3
   1  13 -13 804.811 278.430   1
  -1 -13  12 2001.52 424.307   6
   1  13 -12 2100.80 385.426  16
   1  13 -12 3541.19 570.098   3
   1  13 -12 2192.55 420.704   1
   1  13 -11 6472.98 697.129   1
   1  13 -11 7169.41 770.476   3
  -1 -13  11 7445.78 771.239   6
  -1 -13  10 857.288 227.549   4
   1  13 -10 1554.74 378.580   3
   1  13 -10 1089.38 309.320   1
  -1 -13  10 816.127 284.948   6
   1  13  -9 107.990 161.821   1
  -1 -13   9 77.1227 110.905   4
   1  13  -9-24.4067 148.188   3
  -1 -13   9-32.4678 146.741   6
   1  13  -9 34.9395 138.667  11
  -1 -13   8 275.863 152.753   4
   1  13  -8 220.205 163.300   1
   1  13  -8-92.9829 155.063   3
  -1 -13   8 375.358 215.752   6
   1  13  -8 375.575 187.844  11
  -1 -13   7 11787.2 897.667   6
  -1 -13   7 9738.87 737.837   4
  -1 -13   7 9040.99 652.476  14
   1  13  -7 9438.75 755.573  11
   1  13  -7 10186.9 821.058   1
   1  13  -7 9385.03 788.300   3
  -1 -13   6 0.49061 189.655   6
  -1 -13   6-125.751 136.619  14
   1  13  -6-77.5376 122.976  11
   1  13  -6-150.253 148.706   3
  -1 -13   6 79.0158 123.446   4
   1  13  -6-95.1599 202.225   1
  -1 -13   5 527.426 236.265   6
   1  13  -5 114.752 126.127   3
  -1 -13   5 75.8536 133.472   4
   1  13  -5 126.306 141.369  11
  -1 -13   5 136.730 109.535  14
  -1 -13   4 8121.22 746.810   6
  -1 -13   4 8374.00 715.021   4
   1  13  -4 8303.88 662.240   3
  -1 -13   4 7020.55 612.008  14
   1  13  -4 7674.32 632.782  11
   1  13  -4 8574.23 759.816  10
  -1 -13   3 14377.7 997.913   6
  -1 -13   3 12988.0 903.298   4
   1  13  -3 12061.9 773.493   3
   1  13  -3 11646.2 780.912  11
  -1 -13   3 12379.8 837.872  14
   1  13  -3 12958.1 950.666  10
  -1 -13   2 478.307 246.851   6
  -1 -13   2 150.041 132.569   4
   1  13  -2 316.332 162.051  11
  -1 -13   2 780.879 254.407  14
   1  13  -2 341.861 193.124  10
  -1 -13   1 3771.06 522.446   4
   1  13  -1 2881.36 387.587  11
  -1 -13   1 3622.22 475.420  14
   1  13  -1 3504.07 500.902  10
  -1 -13   0 11279.9 907.069   4
  -1 -13   0 12317.3 911.961  14
   1  13   0 11130.2 910.442  10
  -1 -13  -1 1794.24 391.126   4
  -1 -13  -1 1036.24 290.690  14
   1  13   1 1760.56 371.039  10
  -1 -13  -2 0.60318 176.761   4
  -1 -13  -2 262.018 201.282  14
   1  13   2 132.618 183.178  10
  -1 -13  -3 1264.36 337.088   4
  -1 -13  -3 937.710 281.501  14
   1  13   3 1462.32 398.392  10
  -1 -13  -4 7711.21 848.329  14
   1  13   4 6588.44 775.313  10
  -1 -13  -5 93.4459 242.758  14
   1  13   5-266.387 263.021  10
  -1 -13  -6 890.151 348.483  14
   1  13   6 1540.74 455.593  10
  -1 -13  -7 713.406 351.996  14
   1  13   7 287.230 232.644   9
   1  13   7 477.559 306.366  10
   1  13   8 700.658 296.656  10
   1  14 -17 172.208 169.317  16
  -1 -14  16 1860.63 484.998   6
   1  14 -16 2003.80 474.328  16
   1  14 -16 2555.68 557.790   3
  -1 -14  15 7252.25 913.336   6
   1  14 -15 5901.69 736.193  16
   1  14 -15 6644.55 877.641   3
  -1 -14  14 973.155 332.427   6
   1  14 -14 1193.32 319.042  16
   1  14 -14 1015.88 361.661   3
   1  14 -14 1370.73 385.391   1
  -1 -14  13 1166.81 375.503   6
   1  14 -13 1264.97 332.187  16
   1  14 -13 1442.20 403.905   1
   1  14 -13 1126.71 358.010   3
  -1 -14  12 563.965 311.641   6
   1  14 -12 162.196 246.350   3
   1  14 -12 274.206 206.691   1
   1  14 -12 232.408 175.111  16
   1  14 -11 2027.73 433.187   3
   1  14 -11 1615.38 376.230   1
  -1 -14  11 2018.40 437.874   6
   1  14 -11 1806.12 384.593  11
   1  14 -10 999.148 324.547   3
   1  14 -10 889.464 281.725   1
  -1 -14  10 1144.98 333.216   6
   1  14 -10 1674.66 374.220  11
  -1 -14   9 174.900 166.538   4
   1  14  -9-49.9108 180.207   3
   1  14  -9 112.830 175.764   1
  -1 -14   9-98.2995 162.214   6
   1  14  -9 93.2449 166.286  11
   1  14  -8 274.867 175.374   3
   1  14  -8 656.900 246.191   1
  -1 -14   8 79.7392 133.599   4
  -1 -14   8 255.746 213.864   6
   1  14  -8 428.296 239.274  11
  -1 -14   7 26.1113 184.952   6
  -1 -14   7 735.676 242.218   4
   1  14  -7 187.956 154.835   3
   1  14  -7 241.286 136.204   1
  -1 -14   7 560.332 190.485  14
   1  14  -7 256.011 165.154  11
  -1 -14   6 7449.13 687.667   4
  -1 -14   6 6698.59 714.540   6
   1  14  -6 7586.33 727.806   1
   1  14  -6 7050.10 686.055   3
   1  14  -6 8006.43 697.772  11
  -1 -14   6 6964.50 613.085  14
  -1 -14   5 644.387 303.296   6
   1  14  -5 712.008 258.692   3
  -1 -14   5 993.808 265.813   4
  -1 -14   5 783.727 217.384  14
   1  14  -5 879.243 246.615  11
   1  14  -5 1067.08 301.817  10
  -1 -14   4 966.068 278.744   4
  -1 -14   4 1260.75 355.936   6
   1  14  -4 1158.14 272.044   3
  -1 -14   4 845.824 245.179  14
   1  14  -4 765.531 200.364  11
   1  14  -4 394.505 193.389  10
  -1 -14   3 3679.09 509.197   4
  -1 -14   3 2826.10 492.363   6
  -1 -14   3 3798.08 491.497  14
   1  14  -3 4508.46 588.107  10
  -1 -14   2 5213.39 649.134   6
  -1 -14   2 5170.85 617.232   4
  -1 -14   2 5010.57 575.212  14
   1  14  -2 5850.12 661.654  10
  -1 -14   1 302.705 215.411   4
  -1 -14   1 16.7379 129.403  14
   1  14  -1 353.843 238.562  10
  -1 -14   0 674.597 265.213   4
  -1 -14   0 421.599 192.508  14
   1  14   0 643.943 254.963  10
  -1 -14  -1 1693.09 408.414   4
  -1 -14  -1 1192.25 316.881  14
   1  14   1 1129.05 304.837  10
  -1 -14  -2 203.261 163.264   4
  -1 -14  -2 285.786 209.257  14
   1  14   2-49.7565 177.314  10
  -1 -14  -3 2594.95 504.340   4
  -1 -14  -3 2734.19 514.979  14
   1  14   3 2693.11 527.161  10
  -1 -14  -4 77.4323 181.873  14
   1  14   4 86.7534 231.481  10
  -1 -14  -5 178.946 233.418  14
   1  14   5 70.9631 206.109  10
  -1 -14  -6-45.7204 261.046  14
   1  14   6 294.103 199.037  10
   1  14   7 1167.38 414.587  10
   1  15 -17 4834.49 735.901  16
   1  15 -16 9291.62 1089.00   3
  -1 -15  16 9626.84 1107.41   6
   1  15 -15 3789.63 697.766   3
  -1 -15  15 3366.02 650.640   6
   1  15 -14 1392.25 428.549   3
  -1 -15  14 1552.49 438.668   6
   1  15 -13 5104.46 742.606   3
   1  15 -13 2751.85 507.433   1
  -1 -15  13 3935.21 651.236   6
   1  15 -13 4494.17 682.689  11
   1  15 -12 3386.40 611.314   3
   1  15 -12 2421.53 486.055   1
  -1 -15  12 3202.66 596.751   6
   1  15 -12 2966.23 534.376  11
   1  15 -11-47.1349 198.611   1
   1  15 -11 294.467 223.724   3
  -1 -15  11-370.612 270.432   6
   1  15 -11-179.979 165.160  11
   1  15 -10 4225.83 628.766   3
   1  15 -10 4380.58 615.747   1
  -1 -15  10 2886.40 525.947   6
   1  15 -10 3966.73 579.234  11
   1  15  -9 1232.00 336.376   1
   1  15  -9 1156.43 368.038   3
  -1 -15   9 498.419 199.114   6
   1  15  -9 928.777 279.466  11
   1  15  -8 351.172 229.845   1
   1  15  -8 36.6517 155.994   3
  -1 -15   8 165.155 152.950   4
  -1 -15   8 55.9271 230.907   6
   1  15  -8-201.455 152.145  11
  -1 -15   7 67.3798 184.378   6
   1  15  -7-96.6998 199.095   1
   1  15  -7 38.7886 136.552   3
  -1 -15   7-35.8849 128.198   4
   1  15  -7 198.612 138.396  11
  -1 -15   6 1794.71 384.230   6
  -1 -15   6 2647.54 430.541   4
   1  15  -6 2020.10 389.449   3
   1  15  -6 2786.14 475.327   1
  -1 -15   6 2713.92 399.664  14
   1  15  -6 2075.11 374.563  11
   1  15  -6 2702.18 484.110  10
  -1 -15   5 289.417 200.373   4
  -1 -15   5 559.941 259.202   6
   1  15  -5 578.133 212.060   3
  -1 -15   5 628.639 209.862  14
   1  15  -5 502.885 243.334  10
  -1 -15   4 2633.14 472.021   6
  -1 -15   4 1750.25 362.714   4
  -1 -15   4 2402.75 405.568  14
   1  15  -4 2399.68 461.330  10
  -1 -15   3 740.631 294.456   6
  -1 -15   3 434.320 213.063   4
  -1 -15   3 1005.04 313.669  14
   1  15  -3 617.359 286.167  10
  -1 -15   2 3218.71 522.505   4
  -1 -15   2 3247.14 490.517  14
   1  15  -2 3777.42 576.009  10
  -1 -15   1 256.148 216.753   4
  -1 -15   1-246.002 207.068  14
   1  15  -1 169.643 189.806  10
  -1 -15   0 2876.31 505.998   4
  -1 -15   0 3277.14 529.704  14
   1  15   0 3119.23 543.789  10
  -1 -15  -1 4601.91 682.618   4
  -1 -15  -1 5557.17 708.459  14
   1  15   1 4551.46 667.786  10
  -1 -15  -2 10063.0 1029.84   4
  -1 -15  -2 9301.21 971.702  14
   1  15   2 11899.8 1102.05  10
  -1 -15  -3 596.104 278.498  14
   1  15   3 411.742 253.768  10
  -1 -15  -4 263.293 234.394  14
   1  15   4 744.215 367.864  10
  -1 -15  -5 1401.86 445.645  14
   1  15   5 983.538 363.574  10
   1  16 -15 1710.91 524.094   3
  -1 -16  15 1488.90 474.394   6
   1  16 -15 1846.21 491.536  11
   1  16 -14 1002.26 386.358   3
  -1 -16  14 632.784 291.607   6
   1  16 -14 218.874 241.286  11
   1  16 -13 1284.79 395.386   3
  -1 -16  13 1437.41 442.493   6
   1  16 -13 1205.40 371.533  11
   1  16 -12-218.086 155.303   1
   1  16 -12-70.7283 193.285   3
  -1 -16  12 5.43230 203.765   6
   1  16 -11-100.599 186.246   3
   1  16 -11 89.8773 181.237   1
  -1 -16  11-56.0069 214.250   6
   1  16 -11 39.5018 142.961  11
   1  16 -10 497.732 266.819   3
   1  16 -10 643.818 269.460   1
  -1 -16  10 650.339 255.374   6
   1  16 -10 943.223 305.276  11
   1  16  -9 1680.96 410.372   1
   1  16  -9 1799.16 421.443   3
  -1 -16   9 1806.84 431.804   6
   1  16  -9 1679.95 368.020  11
   1  16  -8 1850.71 424.686   3
   1  16  -8 1016.22 349.323   1
  -1 -16   8 1308.82 407.987   6
   1  16  -7 6959.95 776.253   1
   1  16  -7 7716.20 783.120   3
  -1 -16   7 7233.41 825.429   6
  -1 -16   7 6323.07 690.586   4
   1  16  -7 8124.52 883.120  10
   1  16  -6 331.667 167.947   3
   1  16  -6 453.023 272.886   1
  -1 -16   6 419.632 214.374   4
  -1 -16   6 579.952 271.964   6
   1  16  -6 684.884 272.231  10
  -1 -16   5 5074.07 632.539   4
  -1 -16   5 4410.98 668.703   6
   1  16  -5 5400.00 724.250  10
  -1 -16   4 4444.65 611.934   4
  -1 -16   4 4034.43 632.775   6
  -1 -16   4 4309.50 558.460  14
   1  16  -4 5497.37 711.785  10
  -1 -16   3 945.970 304.718   4
  -1 -16   3 849.743 271.247  14
   1  16  -3 752.989 333.340  10
  -1 -16   2 7147.06 799.871   4
  -1 -16   2 5994.49 709.610  14
   1  16  -2 7696.59 867.424  10
  -1 -16   1 574.412 264.972   4
  -1 -16   1 43.2242 156.885  14
   1  16  -1 702.883 305.143  10
  -1 -16   0 4157.13 669.845   4
  -1 -16   0 4939.73 688.226  14
   1  16   0 3990.70 639.268  10
  -1 -16  -1 8013.97 921.835   4
  -1 -16  -1 7625.80 874.677  14
   1  16   1 7668.94 907.804  10
  -1 -16  -2 402.948 245.385  14
   1  16   2 213.137 233.904  10
  -1 -16  -3 578.700 353.089  14
   1  16   3 184.251 204.517  10
   1  16   4 104.555 179.815  10
   1  17 -15 487.650 252.411  11
   1  17 -14-342.610 310.117   3
   1  17 -14-122.199 275.133  11
   1  17 -13 668.954 329.327   3
  -1 -17  13 1125.52 371.620   6
   1  17 -13 759.499 306.413  11
   1  17 -12 5848.14 838.062   3
  -1 -17  12 4356.56 713.565   6
   1  17 -12 3965.95 652.492  11
   1  17 -11 8740.29 985.863   3
  -1 -17  11 7887.04 935.977   6
   1  17 -10 601.576 294.424   3
  -1 -17  10 791.775 336.696   6
   1  17  -9 541.873 298.411   3
   1  17  -9 270.669 241.183   1
  -1 -17   9 43.2112 164.020   6
   1  17  -8 661.455 239.066   3
   1  17  -8 334.921 205.456   1
  -1 -17   8 64.4998 242.131   6
   1  17  -8 253.947 210.085  10
   1  17  -7 577.642 240.567   1
   1  17  -7 272.265 236.964   3
  -1 -17   7 408.359 274.371   6
   1  17  -7 321.439 213.742  10
   1  17  -6 141.586 216.767   1
  -1 -17   6 13.5332 144.448   4
  -1 -17   6-70.5247 250.665   6
   1  17  -6-88.9906 243.949  10
   1  17  -5 60.6053 189.445   1
  -1 -17   5 512.445 264.004   6
  -1 -17   5 233.734 214.061   4
   1  17  -5 49.9845 212.008  10
  -1 -17   4 182.933 314.971   6
  -1 -17   4-103.409 216.748   4
   1  17  -4 206.551 228.978  10
  -1 -17   3 178.356 189.036   4
  -1 -17   3-23.1974 137.696  14
   1  17  -3-29.8494 214.062  10
  -1 -17   2-43.8524 158.175   4
  -1 -17   2 448.095 276.767  14
   1  17  -2 34.2737 161.532  10
  -1 -17   1 944.723 367.406   4
  -1 -17   1 543.533 303.557  14
   1  17  -1 829.748 349.334  10
  -1 -17   0 1508.40 440.939   4
  -1 -17   0 1441.93 412.769  14
   1  17   0 1241.75 413.558  10
  -1 -17  -1 442.667 289.550   4
  -1 -17  -1 311.723 242.490  14
   1  17   1 528.792 295.264  10
  -1 -17  -2 368.286 251.188  14
   1  17   2 268.389 270.593  10
   1  18 -12 436.248 321.186   3
   1  18 -11 594.189 286.581   3
  -1 -18  11 435.999 277.038   6
   1  18 -10 1159.24 375.155   3
  -1 -18  10 1227.26 415.882   6
   1  18  -9 2016.26 458.999   3
  -1 -18   9 2204.14 538.774   6
   1  18  -9 1846.65 485.164  10
  -1 -18   8 155.130 235.830   6
   1  18  -8-213.794 188.495  10
  -1 -18   7 2639.06 550.455   6
   1  18  -7 1455.91 443.677  10
  -1 -18   6 346.402 256.651   6
   1  18  -6 651.499 314.414  10
  -1 -18   5 382.000 294.426   6
  -1 -18   5 678.930 269.557   4
   1  18  -5 658.688 313.162  10
  -1 -18   4 1187.72 368.530   4
   1  18  -4 519.998 248.502  10
  -1 -18   3-134.525 216.848   4
   1  18  -3-414.788 310.212  10
  -1 -18   2 1921.86 493.406   4
   1  18  -2 1352.97 405.132  10
  -1 -18   1 17.9163 164.380  14
   1  18  -1 162.775 187.922  10
  -1 -18   0-56.2865 162.138  14
   1  19 -11-16.2518 171.100   3
   1  19 -10 224.231 194.418   3
   1  19  -8 117.893 228.292  10
   1  19  -7-142.646 271.209  10
   1  19  -6-138.983 224.260  10
   1  19  -5 821.508 301.537  10
  -1 -19   3 122.465 185.389   4
   2 -19   2 268.451 246.502  14
  -2  19  -2 225.534 213.233  10
   2 -19   3 65.0070 183.337  14
  -2  19  -3-324.940 295.918  10
   2 -19   4 234.103 194.987  14
  -2  19  -4 619.864 316.841  10
   2 -19   5 280.431 226.519   6
   2 -19   5 177.964 237.109  14
  -2  19  -5 223.757 261.220  10
   2 -19   6 2117.42 544.401   6
  -2  19  -6 1354.03 435.836  10
   2 -19   7 4284.47 760.830   6
  -2  19  -7 3680.85 662.539  10
   2 -19   8 6725.21 920.495   6
  -2  19  -8 6329.28 866.091   3
  -2  19  -9 1148.07 403.326   3
  -2  19 -10 262.100 234.143   3
   2 -18  -1 914.130 313.490  14
   2 -18   0 456.524 261.498  14
  -2  18   0 99.1315 172.889  10
   2 -18   1 874.061 375.456  14
  -2  18  -1 743.179 304.633  10
   2 -18   2 1487.78 409.475  14
  -2  18  -2 784.357 307.200  10
   2 -18   3 502.881 264.712  14
  -2  18  -3 558.006 310.837  10
   2 -18   4 4904.82 749.750   6
  -2  18  -4 3567.28 581.907   1
   2 -18   4 3418.11 584.924  14
  -2  18  -4 3642.70 630.146  10
   2 -18   5 1719.38 461.502   6
  -2  18  -5 1170.97 340.960   1
   2 -18   5 1334.87 381.132  14
  -2  18  -5 1502.44 423.741  10
  -2  18  -6 4033.78 632.073   3
  -2  18  -6 4774.46 687.671   1
   2 -18   6 3330.36 627.071   6
  -2  18  -6 4619.28 718.711  10
  -2  18  -7 3348.20 592.993   3
   2 -18   7 3753.58 645.821   6
  -2  18  -8 2990.68 573.033   3
   2 -18   8 2988.89 605.319   6
  -2  18  -9 1838.72 468.780   3
   2 -18   9 1299.51 445.652   6
  -2  18 -10 103.237 244.085   3
   2 -18  10 653.056 374.694   6
  -2  18 -11 1224.80 454.944   3
   2 -18  11 1223.14 371.764   6
   2 -17  -3 64.0890 189.807  14
  -2  17   3-217.330 252.359   9
   2 -17  -2 67.9688 169.549  14
  -2  17   2 616.173 331.472   9
   2 -17  -1 1460.02 431.728  14
  -2  17   1 1055.93 359.265  10
   2 -17   0 441.145 260.963  14
  -2  17   0-114.705 196.830  10
   2 -17   1 708.509 273.051  14
  -2  17  -1 805.769 301.135  10
   2 -17   2 2938.19 547.334  14
  -2  17  -2 2533.45 496.864  10
   2 -17   3 402.497 244.635   6
  -2  17  -3-133.121 146.072   1
   2 -17   3 725.951 289.917  14
  -2  17  -3 395.652 241.525  10
   2 -17   4 1103.68 341.962   6
  -2  17  -4 943.526 287.413   1
   2 -17   4 1071.69 322.527  14
  -2  17  -4 1678.82 423.562  10
   2 -17   5-200.158 256.856   6
  -2  17  -5 308.103 237.321   3
  -2  17  -5 280.485 202.650   1
   2 -17   5 220.192 207.599  14
  -2  17  -5 54.8228 177.098  10
  -2  17  -6 322.000 171.835   1
  -2  17  -6 221.056 133.173   3
   2 -17   6 347.373 210.489   6
  -2  17  -7 1083.48 350.803   3
  -2  17  -7 922.644 303.717   1
   2 -17   7 1491.22 407.519   6
  -2  17  -8-9.56502 240.863   3
  -2  17  -8-34.1131 153.059   1
   2 -17   8 136.410 211.392   6
  -2  17  -9 64.8719 174.745   1
  -2  17  -9 266.954 233.013   3
   2 -17   9-37.6914 240.498   6
  -2  17 -10-723.920 323.432   3
   2 -17  10 688.833 319.169   6
  -2  17 -11 78.5663 178.706   3
   2 -17  11 249.970 255.328   6
  -2  17 -12 38.3030 229.268   3
   2 -17  12-94.6984 270.014   6
   2 -17  13 3344.58 675.440   6
   2 -16  -4 2477.80 548.883  14
  -2  16   4 2419.18 553.508   9
   2 -16  -3 34.9788 169.503  14
  -2  16   3-40.5585 130.894  10
  -2  16   3 343.579 349.230   9
   2 -16  -2 812.717 349.974  14
  -2  16   2 877.900 301.458  10
   2 -16  -1 178.484 240.477  14
  -2  16   1 386.269 241.501  10
   2 -16   0 3249.46 555.214  14
  -2  16   0 2568.05 470.737  10
   2 -16   1 1353.78 348.699  14
  -2  16  -1 1322.07 339.647  10
   2 -16   2-178.079 220.906   4
   2 -16   2-262.510 210.490  14
  -2  16  -2 34.6486 149.912  10
   2 -16   3 1364.23 395.703   6
  -2  16  -3 564.756 235.499   1
   2 -16   3 434.648 244.838  14
  -2  16  -3 1248.34 344.245  10
   2 -16   4 2686.59 503.620   6
  -2  16  -4 2007.92 397.080   3
  -2  16  -4 1661.19 357.227   1
   2 -16   4 2294.02 443.613  14
  -2  16  -4 1653.80 346.554  17
  -2  16  -4 1863.79 414.249  10
   2 -16   5 29.7858 190.396   6
   2 -16   5 180.782 155.284  14
  -2  16  -5 169.667 183.767   3
   2 -16   6 583.674 257.333   6
  -2  16  -6 799.117 283.203   1
  -2  16  -6 1130.27 338.677   3
   2 -16   7 2905.77 538.228   6
  -2  16  -7 3321.05 525.869   1
  -2  16  -7 2740.59 516.927   3
   2 -16   8 6104.18 764.233   6
  -2  16  -8 6396.20 777.668   3
  -2  16  -8 5279.26 672.129   1
   2 -16   9 4496.07 674.381   6
  -2  16  -9 4170.54 641.319   3
  -2  16  -9 4913.86 653.207   1
   2 -16  10-33.9170 222.302   6
  -2  16 -10 115.187 157.506   1
  -2  16 -10 283.828 235.409   3
   2 -16  11 4643.05 718.556   6
  -2  16 -11 3745.02 598.817   1
  -2  16 -11 4626.19 714.226   3
   2 -16  12 2795.10 574.095   6
  -2  16 -12 3898.35 675.125   3
   2 -16  13 2423.74 592.366   6
  -2  16 -13 2454.68 567.648   3
   2 -16  14 2512.34 584.356   6
  -2  16 -14 3400.90 688.593   3
  -2  15   7 201.749 259.151  12
  -2  15   6 1428.11 427.850  12
   2 -15  -6 1677.30 476.292  14
  -2  15   6 1724.89 497.217   9
   2 -15  -5 91.7404 211.603  14
  -2  15   5-167.313 220.700  12
   2 -15  -4 94.8015 199.370  14
  -2  15   4-36.8440 161.568  12
  -2  15   4-186.195 234.779   9
  -2  15   4 311.510 223.707  10
   2 -15  -3 128.054 188.343  14
  -2  15   3 275.732 215.708   9
  -2  15   3 129.091 160.461  10
   2 -15  -2 48.4159 167.347  14
  -2  15   2 4.12844 147.167  10
   2 -15  -1 291.130 190.599  14
  -2  15   1-12.5436 123.242  10
   2 -15   0 207.759 178.112  14
  -2  15   0-56.2202 179.368  10
   2 -15   0-76.8933 178.928   8
   2 -15   1 1355.72 321.178   4
   2 -15   1 1701.06 389.626  14
   2 -15   1 1256.06 321.341   8
  -2  15  -1 1380.76 340.313  10
   2 -15   2 3455.93 490.205   4
   2 -15   2 3893.64 584.891   6
   2 -15   2 3608.80 522.363  14
  -2  15  -2 3619.88 534.277  10
   2 -15   2 3394.65 493.494   8
   2 -15   3-232.917 242.793   6
   2 -15   3 195.602 109.924   4
  -2  15  -3 436.239 213.500   3
  -2  15  -3 87.1883 149.401   1
   2 -15   3 83.8699 126.811  14
   2 -15   3 292.650 183.674   8
  -2  15  -3-111.937 196.103  10
   2 -15   4 1850.65 401.406   6
  -2  15  -4 2076.26 402.012   3
  -2  15  -4 2269.73 442.485   1
  -2  15  -4 2056.57 368.339  17
   2 -15   4 1859.72 374.788  14
  -2  15  -4 1566.76 371.333  10
   2 -15   4 2081.31 409.320   8
   2 -15   5 13191.1 1034.40   6
  -2  15  -5 11920.6 872.534  17
   2 -15   5 10701.5 883.940  14
  -2  15  -5 12858.6 985.320   1
  -2  15  -5 11937.6 955.926   3
   2 -15   6 11523.6 985.988   6
  -2  15  -6 9526.88 770.751  17
  -2  15  -6 9375.40 839.408   1
  -2  15  -6 12028.8 972.331   3
   2 -15   7 626.988 277.227   6
  -2  15  -7 109.725 155.052   1
  -2  15  -7 512.609 246.440   3
   2 -15   8 4787.98 650.019   6
  -2  15  -8 5378.32 659.647   1
  -2  15  -8 5359.03 682.108   3
   2 -15   9 4568.75 650.326   6
  -2  15  -9 3594.58 585.084   3
  -2  15  -9 4150.15 579.018   1
   2 -15  10 303.668 205.963   6
  -2  15 -10-219.697 236.095   3
   2 -15  11 1663.94 431.517   6
  -2  15 -11 1318.55 407.205   3
   2 -15  11 1719.61 378.503   2
  -2  15 -11 1159.75 313.764   1
   2 -15  12 130.165 208.216   6
  -2  15 -12 37.6566 168.728   1
   2 -15  12 129.332 202.873   2
  -2  15 -12-98.2686 232.517   3
   2 -15  13 1587.40 419.276   6
  -2  15 -13 1957.41 515.895   3
   2 -15  13 1477.72 389.093   2
   2 -15  14 711.787 373.482   6
  -2  15 -14 97.2057 222.492   3
   2 -15  14 821.438 331.088   2
   2 -15  15 3212.05 668.769   6
   2 -15  15 3150.09 603.246   2
  -2  14   8-230.599 275.316  12
   2 -14  -7 188.485 197.485  14
  -2  14   7-338.453 342.709  12
  -2  14   7 118.324 256.684   9
   2 -14  -6 556.993 283.176  14
  -2  14   6 124.336 176.704  12
  -2  14   6 42.2637 200.279   9
   2 -14  -5 2724.62 540.776  14
  -2  14   5 2763.30 535.915  12
  -2  14   5 2872.67 571.056   9
  -2  14   5 2591.00 460.310  10
   2 -14  -4 7419.21 846.247  14
  -2  14   4 8081.41 845.768  12
  -2  14   4 8376.34 930.493   9
  -2  14   4 8369.78 816.494  10
   2 -14  -3 349.691 200.185  14
  -2  14   3 1437.20 355.563  12
  -2  14   3 1124.93 334.846  10
   2 -14  -2 6920.22 773.295  14
  -2  14   2 6763.37 710.253  10
   2 -14  -1 3768.87 556.570  14
  -2  14   1 4032.81 532.802  10
   2 -14  -1 4393.70 521.483   8
   2 -14   0 385.948 209.109  14
   2 -14   0 653.083 216.261   8
  -2  14   0 690.253 220.084  10
   2 -14   1 1574.85 333.873   4
   2 -14   1 1269.48 325.718   6
   2 -14   1 1498.15 341.216  14
  -2  14  -1 1379.66 320.335  10
   2 -14   1 1674.37 343.949   8
   2 -14   2 1660.27 366.400   6
   2 -14   2 1936.47 349.877   4
  -2  14  -2 1514.61 305.600   3
   2 -14   2 2191.48 388.738  14
  -2  14  -2 1916.32 370.216  10
   2 -14   2 1817.95 370.701   8
   2 -14   3 1339.11 353.200   6
   2 -14   3 1182.43 277.488   4
  -2  14  -3 1088.38 280.216   1
  -2  14  -3 902.542 247.359   3
   2 -14   3 1107.12 293.099  14
  -2  14  -3 1300.96 315.996  10
   2 -14   3 2028.98 406.790   8
   2 -14   4 4020.83 554.780   6
   2 -14   4 3420.66 419.701   4
  -2  14  -4 3563.84 497.321   3
  -2  14  -4 3952.63 513.908   1
   2 -14   4 3643.29 495.134  14
  -2  14  -4 3499.34 456.899  17
   2 -14   4 5014.93 594.637   8
   2 -14   5 414.580 236.097   6
  -2  14  -5 122.306 153.406   1
  -2  14  -5 7.50453 134.902   3
   2 -14   5 75.7907 155.962  14
  -2  14  -5 5.36512 116.062  17
   2 -14   5 133.365 157.987   8
   2 -14   6 1357.07 355.522   6
  -2  14  -6 738.355 206.836  17
  -2  14  -6 905.961 306.452   3
  -2  14  -6 1694.26 347.784   1
   2 -14   7 66.3594 138.702   6
  -2  14  -7 52.9558 89.0761  17
  -2  14  -7 344.986 173.938   1
  -2  14  -7-91.8669 172.304   3
  -2  14  -8 1150.67 353.346   3
   2 -14   8 1663.29 310.243   2
  -2  14  -8 1368.83 341.988   1
   2 -14   8 1528.22 388.707   6
  -2  14  -9 9214.62 834.137   1
  -2  14  -9 8195.63 842.772   3
   2 -14   9 7394.93 692.222   2
   2 -14   9 9040.73 874.392   6
  -2  14 -10 5156.51 639.849   1
   2 -14  10 4334.85 557.042   2
  -2  14 -10 3996.53 615.166   3
   2 -14  10 3689.69 571.314   6
  -2  14 -11 214.421 199.182   3
  -2  14 -11 515.443 223.401   1
   2 -14  11 59.6514 140.180   2
   2 -14  11-50.8883 174.395   6
  -2  14 -12 2368.33 506.735   3
   2 -14  12 1807.69 388.689   2
  -2  14 -12 2041.36 430.235   1
   2 -14  12 1338.00 442.713   6
   2 -14  13 8978.36 918.600   2
  -2  14 -13 8926.87 923.537   1
  -2  14 -13 11415.6 1123.62   3
   2 -14  13 9430.61 1007.23   6
  -2  14 -14 3931.08 694.510   3
   2 -14  14 3000.00 559.218   2
   2 -14  14 2601.79 568.703   6
  -2  14 -15 2589.88 594.947   3
   2 -14  15 2636.40 545.422   2
   2 -14  15 2865.13 621.053   6
   2 -14  16 2555.24 564.397   2
  -2  13   9 51.7038 179.724  12
  -2  13   9 560.900 337.483   9
   2 -13  -8 3938.07 705.421  14
  -2  13   8 5144.30 784.975  12
  -2  13   8 4451.69 749.690   9
   2 -13  -7 708.350 300.303  14
  -2  13   7 172.402 173.645  12
  -2  13   7 156.423 194.492   9
  -2  13   6 2082.89 467.939  12
   2 -13  -6 1952.51 463.601  14
  -2  13   6 1507.79 359.404  10
  -2  13   6 820.245 344.423   9
  -2  13   5 5888.91 730.127  12
   2 -13  -5 6530.63 786.642  14
  -2  13   5 5499.75 733.180   9
  -2  13   5 4818.34 606.819  10
   2 -13  -4 1583.55 375.165  14
  -2  13   4 1488.92 389.490  10
  -2  13   4 955.594 322.362   9
   2 -13  -3 1185.57 321.508  14
  -2  13   3 1085.77 314.346  10
   2 -13  -2 1162.33 314.303  14
  -2  13   2 1173.65 290.184  10
   2 -13  -2 1151.33 276.090   8
   2 -13  -1 5615.70 615.295  14
  -2  13   1 4380.75 522.979  10
   2 -13  -1 4879.26 529.924   8
   2 -13   0 231.098 166.772   4
   2 -13   0 772.280 246.475  14
   2 -13   0 453.967 201.421   8
   2 -13   1 360.962 242.060   6
   2 -13   1 266.150 172.348   4
  -2  13  -1-60.1456 139.928   3
   2 -13   1 56.5638 130.411  14
   2 -13   1-68.0593 113.200   8
  -2  13  -1 83.9710 136.808  10
   2 -13   2 9825.88 716.493   4
   2 -13   2 11732.3 889.052   6
  -2  13  -2 9719.66 734.396   3
   2 -13   2 10460.1 809.607  14
  -2  13  -2 11246.4 827.025  10
   2 -13   2 10406.0 793.678   8
   2 -13   3 7544.18 705.732   6
   2 -13   3 5689.14 515.825   4
  -2  13  -3 6285.35 600.255   3
  -2  13  -3 5942.52 591.904   1
   2 -13   3 6739.48 628.533  14
   2 -13   3 5191.36 572.597   8
   2 -13   4 849.335 276.136   6
   2 -13   4 545.790 188.470   4
  -2  13  -4 770.708 229.700   1
  -2  13  -4 669.479 214.729   3
  -2  13  -4 828.112 191.589  15
  -2  13  -4 934.729 226.045  17
   2 -13   4 535.998 166.022  14
   2 -13   4 708.442 230.551   8
   2 -13   5 14248.0 989.028   6
  -2  13  -5 16104.8 996.399   1
  -2  13  -5 13845.1 951.617   3
  -2  13  -5 14211.0 879.034  17
   2 -13   5 14489.9 936.381  14
  -2  13  -5 14031.3 816.572  15
   2 -13   5 16361.6 1041.50   8
   2 -13   6 19597.8 1164.82   6
   2 -13   6 16634.1 880.089   2
  -2  13  -6 19481.9 1111.81   1
  -2  13  -6 17776.3 1121.39   3
  -2  13  -6 17792.4 985.249  17
  -2  13  -6 17073.1 933.259  11
  -2  13  -6 18167.5 978.695  15
   2 -13   6 20016.0 1176.47   8
   2 -13   7 5098.36 597.228   6
  -2  13  -7 4164.33 469.303  17
  -2  13  -7 4552.97 582.363   3
  -2  13  -7 4479.81 542.525   1
   2 -13   7 3866.03 445.580   2
  -2  13  -8 462.053 172.518   1
  -2  13  -8 708.420 249.538   3
   2 -13   8 759.108 246.615   2
   2 -13   8 616.511 244.644   6
  -2  13  -9 2874.49 460.233   1
  -2  13  -9 2071.25 427.770   3
   2 -13   9 2937.21 438.066   2
   2 -13   9 2967.00 484.414   6
   2 -13  10 8028.50 743.091   2
  -2  13 -10 7405.72 738.549   1
  -2  13 -10 8513.85 872.545   3
   2 -13  10 7606.63 784.219   6
  -2  13 -11 1102.49 375.267   3
  -2  13 -11 573.374 229.913   1
   2 -13  11 1681.70 368.342   2
   2 -13  11 1430.89 376.549   6
  -2  13 -12 325.667 170.401   1
   2 -13  12 562.316 242.127   2
  -2  13 -12 752.771 327.679   3
   2 -13  12 778.398 324.149   6
  -2  13 -13 303.752 263.344   1
  -2  13 -13-135.674 190.288   3
   2 -13  13 191.317 186.148   2
   2 -13  13-152.588 248.456   6
  -2  13 -14 637.485 285.283   1
  -2  13 -14 298.504 232.032   3
   2 -13  14 509.535 284.399   2
   2 -13  14 813.056 351.775   6
  -2  13 -15 229.144 223.954   3
   2 -13  15 332.662 226.040   2
   2 -13  15 258.549 255.853   6
  -2  13 -16-126.826 200.790   3
   2 -13  16 105.783 170.330   2
   2 -13  16 435.872 354.462   6
   2 -12 -10 3283.23 660.551  14
  -2  12  10 4663.02 797.936  12
  -2  12  10 4186.69 747.104   9
  -2  12   9-228.805 190.074  12
   2 -12  -9-24.1570 208.283  14
  -2  12   9 91.5392 261.539   9
  -2  12   8 2632.88 571.237  12
   2 -12  -8 2658.86 539.818  14
  -2  12   8 3011.95 507.041  10
  -2  12   8 3544.60 631.624   9
   2 -12  -7 487.984 214.085  14
  -2  12   7 826.377 339.323  12
  -2  12   7 1107.60 293.817  10
  -2  12   7 1550.45 394.660   9
   2 -12  -6 3266.86 545.512  14
  -2  12   6 2913.96 512.880  12
  -2  12   6 4840.40 676.673   9
  -2  12   6 2984.00 466.832  10
   2 -12  -5 3304.64 524.241  14
  -2  12   5 3639.32 579.721   9
  -2  12   5 3159.49 453.232  10
   2 -12  -4 925.820 292.650  14
  -2  12   4 1060.26 277.281  10
   2 -12  -3 9850.73 835.493  14
  -2  12   3 8646.38 732.525  10
   2 -12  -3 9147.34 665.021   8
   2 -12  -2 8649.52 759.975  14
   2 -12  -2 7837.74 624.339   8
  -2  12   2 8585.62 704.188  10
   2 -12  -1 192.388 176.399  14
  -2  12   1 205.766 134.143  10
   2 -12  -1 45.0072 135.633   8
   2 -12   0 6772.13 658.413   6
   2 -12   0 6992.43 614.210   4
  -2  12   0 7749.37 573.522   3
   2 -12   0 7527.88 681.469  14
   2 -12   0 7586.79 627.092   8
  -2  12   0 8618.55 678.188  10
   2 -12   1 4387.01 466.862   4
   2 -12   1 4411.64 527.294   6
  -2  12  -1 4477.87 459.880   3
   2 -12   1 4597.35 511.395  14
  -2  12  -1 3954.78 454.454  10
   2 -12   1 3404.70 423.458   8
   2 -12   2 4617.97 536.205   6
   2 -12   2 4779.15 462.450   4
  -2  12  -2 4687.50 474.780   3
  -2  12  -2 4590.95 390.593  15
   2 -12   2 4742.76 509.207  14
  -2  12  -2 4861.95 510.688  10
   2 -12   2 4813.77 505.724   8
   2 -12   3 21061.1 983.900   4
   2 -12   3 23429.4 1210.00   6
  -2  12  -3 22409.7 1128.34   3
  -2  12  -3 22977.6 1139.46   1
   2 -12   3 22226.7 1122.58  14
  -2  12  -3 20254.6 917.996  15
   2 -12   3 23758.4 1180.53   8
   2 -12   4 539.247 157.346   4
   2 -12   4 744.239 265.367   6
  -2  12  -4 448.326 196.007   3
  -2  12  -4 352.261 181.965   1
   2 -12   4 71.8028 141.014  14
  -2  12  -4 84.5337 99.9240  15
  -2  12  -4 502.402 183.040  17
  -2  12  -4 242.317 94.7421  11
   2 -12   4 471.164 190.186   8
   2 -12   5 4952.87 562.859   6
   2 -12   5 4575.09 399.481   4
  -2  12  -5 4711.39 508.220   1
   2 -12   5 4178.83 399.823   2
  -2  12  -5 4020.06 484.640   3
  -2  12  -5 4213.35 410.065  11
   2 -12   5 4745.72 499.709  14
  -2  12  -5 4342.68 432.760  15
  -2  12  -5 4774.18 473.940  17
   2 -12   5 4926.86 537.620   8
   2 -12   6 8054.23 704.437   6
  -2  12  -6 9009.76 711.390   1
   2 -12   6 8695.66 606.099   2
  -2  12  -6 9737.12 784.653   3
  -2  12  -6 7143.68 598.597  17
  -2  12  -6 8822.16 649.630  15
   2 -12   6 8790.87 746.527   8
   2 -12   7 391.320 189.549   6
  -2  12  -7 170.252 177.396   3
  -2  12  -7-16.8857 134.021   1
   2 -12   7 10.9532 107.153   2
  -2  12  -7-59.1689 112.235  17
  -2  12  -7-27.1574 120.696  15
   2 -12   7-156.534 161.823   8
  -2  12  -8 3313.11 454.407   1
  -2  12  -8 3443.53 504.123   3
   2 -12   8 3677.20 445.125   2
   2 -12   8 2624.12 426.407   6
  -2  12  -9 630.602 266.691   3
   2 -12   9 651.865 234.075   2
  -2  12  -9 527.421 212.504   1
   2 -12   9 713.828 278.455   6
   2 -12  10 947.541 270.579   2
  -2  12 -10 1029.57 287.954   1
  -2  12 -10 1426.88 360.111   3
   2 -12  10 1109.14 320.588   6
   2 -12  11 663.774 282.953   2
  -2  12 -11 829.226 260.029   3
  -2  12 -11 1470.81 350.724   1
   2 -12  11 1672.54 410.363   6
  -2  12 -12-129.859 192.577   1
  -2  12 -12 80.0716 172.230   3
   2 -12  12-229.811 229.123   2
   2 -12  12 372.215 226.131   6
   2 -12  13 10502.5 958.623   2
  -2  12 -13 10770.0 970.849   1
  -2  12 -13 11513.6 1065.29   3
   2 -12  13 9344.72 947.728   6
  -2  12 -14 4604.76 703.254   3
   2 -12  14 5240.46 717.503   2
   2 -12  14 5887.28 772.845   6
   2 -12  15 683.154 274.248   2
  -2  12 -15 879.280 351.024   3
   2 -12  15 720.590 353.545   6
  -2  12 -16 1252.92 408.678   3
   2 -12  16 506.520 261.811   2
   2 -12  16 1133.07 380.915   6
  -2  12 -17 1527.60 473.246   3
   2 -11 -11 459.052 307.516  14
  -2  11  11 780.966 430.185  12
  -2  11  11 444.854 295.312   9
  -2  11  10-14.3639 307.132  12
   2 -11 -10 729.563 314.032  14
  -2  11  10 812.100 306.419   9
   2 -11  -9 972.737 326.523  14
  -2  11   9 2152.87 510.161  12
  -2  11   9 1925.77 485.327   9
  -2  11   9 1839.02 388.475  10
   2 -11  -8 3873.92 617.661  14
  -2  11   8 4566.63 692.278  12
  -2  11   8 3681.74 613.472   9
  -2  11   8 4334.68 579.397  10
   2 -11  -7 8701.49 876.203  14
  -2  11   7 9738.86 938.485  12
  -2  11   7 8831.11 799.529  10
  -2  11   7 10353.0 962.221   9
   2 -11  -6 294.093 228.511  14
  -2  11   6 165.955 190.286   9
  -2  11   6 95.4381 154.648  10
   2 -11  -5 38.1305 159.473  14
  -2  11   5 60.5907 185.712   9
  -2  11   5 9.58240 123.854  10
   2 -11  -4 14964.5 1021.89  14
  -2  11   4 15396.7 960.207  10
   2 -11  -3 12102.0 876.576  14
   2 -11  -3 11525.5 718.943   8
  -2  11   3 11769.7 807.445  10
   2 -11  -2 9363.49 758.430  14
   2 -11  -2 9166.24 646.285   8
  -2  11   2 10945.3 742.259  10
   2 -11  -1 981.204 241.816   4
   2 -11  -1 1182.12 277.092  14
  -2  11   1 1152.19 250.961  10
   2 -11  -1 967.243 205.880   8
   2 -11   0 15316.7 857.587   4
   2 -11   0 15370.2 944.314   6
   2 -11   0 14092.5 872.160  14
   2 -11   0 14434.8 839.890   8
  -2  11   0 15000.8 865.517  10
   2 -11   1 162.372 135.403   4
   2 -11   1-77.4665 131.463   6
   2 -11   1-35.7290 119.897  14
   2 -11   1 85.5676 101.270   8
  -2  11  -1 54.6141 96.1818  10
   2 -11   2 1531.69 254.549   4
   2 -11   2 1345.73 296.266   6
   2 -11   2 1113.63 253.507  14
  -2  11  -2 1007.63 171.334  11
   2 -11   2 1548.89 284.171   8
   2 -11   3 4415.30 395.452   4
   2 -11   3 5011.92 507.905   6
  -2  11  -3 4158.68 448.480   1
  -2  11  -3 4439.72 396.884  15
  -2  11  -3 3798.94 339.411  11
   2 -11   3 4974.79 486.066  14
   2 -11   3 3328.15 419.612   8
   2 -11   4 12870.4 673.505   4
   2 -11   4 13556.2 848.728   6
  -2  11  -4 15329.3 868.608   1
   2 -11   4 14040.4 678.832   2
  -2  11  -4 13993.1 865.329   3
  -2  11  -4 13676.2 788.140  17
  -2  11  -4 13738.6 740.552  15
  -2  11  -4 14258.1 711.713  11
   2 -11   4 12885.1 794.705  14
   2 -11   4 14244.9 874.298   8
   2 -11   5 5028.64 392.821   4
   2 -11   5 5677.83 545.200   6
   2 -11   5 4964.39 432.826   2
  -2  11  -5 5018.45 500.203   1
  -2  11  -5 5604.22 554.244   3
  -2  11  -5 5193.59 476.024  17
   2 -11   5 5563.38 517.578  14
  -2  11  -5 5396.05 475.082  15
   2 -11   5 4831.99 510.881   8
   2 -11   6 203.775 163.482   6
   2 -11   6 268.029 136.767   2
  -2  11  -6 198.405 145.644   3
  -2  11  -6 388.887 190.950   1
  -2  11  -6 321.475 126.999  17
  -2  11  -6 143.810 99.5633  15
   2 -11   6 881.394 269.858   8
   2 -11   7 7827.20 670.491   6
   2 -11   7 7565.75 601.112   2
  -2  11  -7 7328.98 632.877   1
  -2  11  -7 7937.08 700.769   3
  -2  11  -7 8494.94 656.210  15
   2 -11   7 8283.75 692.879   8
   2 -11   8 10172.2 726.182   2
  -2  11  -8 9704.51 751.173   1
  -2  11  -8 8791.77 773.667   3
   2 -11   8 9721.77 772.997   6
  -2  11  -9 1648.76 375.504   3
  -2  11  -9 1894.13 354.396   1
   2 -11   9 1614.04 317.166   2
   2 -11   9 1385.17 331.855   6
   2 -11  10 17855.9 1092.49   2
  -2  11 -10 18138.1 1185.30   3
  -2  11 -10 19599.2 1149.16   1
   2 -11  10 18700.7 1168.46   6
   2 -11  11 6319.90 664.236   2
  -2  11 -11 6237.08 663.965   1
  -2  11 -11 7410.33 770.267   3
   2 -11  11 7539.89 764.505   6
  -2  11 -12 44.0332 157.032   1
  -2  11 -12-91.8374 214.054   3
   2 -11  12 587.542 259.650   2
   2 -11  12 165.937 181.579   6
  -2  11 -13 984.844 300.958   1
   2 -11  13 2104.95 437.242   2
  -2  11 -13 1222.64 358.936   3
   2 -11  13 1313.29 362.508   6
  -2  11 -14 11408.3 1060.00   3
   2 -11  14 9463.09 946.089   2
   2 -11  14 10376.3 998.802   6
   2 -11  15 4285.96 685.375   2
  -2  11 -15 4054.42 665.318   3
   2 -11  15 4218.19 690.253   6
  -2  11 -16 301.990 261.919   3
   2 -11  16 226.959 251.186   2
   2 -11  16 9.31437 188.162   6
  -2  11 -17 2445.55 547.389   3
   2 -11  17 2667.63 567.581   2
   2 -11  17 3150.15 630.258   6
   2 -10 -12 3254.53 644.272  14
  -2  10  12 2966.29 632.555  12
  -2  10  12 3372.93 649.865   9
   2 -10 -11-64.1825 266.096  14
  -2  10  11-31.7882 222.173  12
  -2  10  11-20.6753 194.574   9
   2 -10 -10 5453.01 692.026   5
   2 -10 -10 7958.82 926.426  14
  -2  10  10 7808.94 935.938  12
  -2  10  10 7261.50 872.339   9
  -2  10  10 7676.15 803.285  10
   2 -10  -9 1032.18 295.573   5
   2 -10  -9 1457.58 406.470  14
  -2  10   9 1503.22 411.976  12
  -2  10   9 1520.02 433.600   9
  -2  10   9 1545.49 369.039  10
   2 -10  -8 738.301 270.766   5
  -2  10   8 647.659 276.756  12
   2 -10  -8 948.124 335.574  14
  -2  10   8 1069.98 367.409   9
  -2  10   8 231.075 180.075  10
   2 -10  -7 643.906 202.290   5
   2 -10  -7 880.023 284.096  14
  -2  10   7 1005.28 328.519   9
  -2  10   7 915.845 267.544  10
   2 -10  -6 1314.39 271.101   5
   2 -10  -6 1273.51 348.954  14
  -2  10   6 705.453 230.779   9
  -2  10   6 1602.34 322.343  10
   2 -10  -5 3223.98 383.950   5
   2 -10  -5 3308.72 470.735  14
  -2  10   5 3092.05 478.476   9
  -2  10   5 3381.18 444.954  10
   2 -10  -4 1690.63 263.303   5
   2 -10  -4 2226.43 390.541  14
  -2  10   4 2136.04 342.567  10
   2 -10  -4 1491.20 243.389   8
   2 -10  -3 758.585 174.146   5
   2 -10  -3 1145.65 283.718  14
   2 -10  -3 929.811 207.128   8
  -2  10   3 1082.85 233.507  10
   2 -10  -2 4950.04 385.853   5
   2 -10  -2 6015.79 558.015  14
  -2  10   2 5598.03 493.834  10
   2 -10  -2 4807.13 446.359   8
   2 -10  -1 10655.1 542.800   5
   2 -10  -1 12423.8 751.356   4
   2 -10  -1 12988.3 808.379  14
  -2  10   1 11455.6 711.046  10
   2 -10  -1 11697.7 710.461   8
   2 -10   0 2054.25 210.624   5
   2 -10   0 2636.39 330.288   4
   2 -10   0 2430.77 345.127   6
  -2  10   0 2293.59 216.393  11
   2 -10   0 2253.49 329.554  14
   2 -10   0 2377.20 322.011   8
  -2  10   0 2326.06 319.247  10
   2 -10   1 5129.32 427.265   4
   2 -10   1 5037.55 480.019   6
   2 -10   1 4489.75 298.631   5
   2 -10   1 5131.91 478.090  14
  -2  10  -1 4687.53 317.645  11
   2 -10   1 4257.64 429.126   8
  -2  10  -1 4232.58 295.447   7
   2 -10   2 2797.90 364.323   6
   2 -10   2 2363.47 285.028   4
   2 -10   2 2208.31 204.845   5
   2 -10   2 2006.92 287.600  14
  -2  10  -2 2227.10 229.346  11
   2 -10   2 2834.14 366.827   8
  -2  10  -2 2486.29 212.370   7
   2 -10   3 22.1266 142.303   6
  -2  10  -3-5.60018 48.7017   7
   2 -10   3 283.722 111.416   4
  -2  10  -3 125.877 127.940   1
   2 -10   3 8.41409 59.6726   2
  -2  10  -3 161.352 117.947  15
   2 -10   3-17.1564 103.154  14
  -2  10  -3 7.91716 44.2786  12
  -2  10  -3 59.7711 67.6622  11
   2 -10   3-106.905 128.977   8
   2 -10   4 4813.44 478.046   6
   2 -10   4 4053.82 337.610   4
   2 -10   4 4209.13 358.908   2
  -2  10  -4 4568.87 444.535   1
  -2  10  -4 4676.39 421.330  17
  -2  10  -4 4959.84 428.661  15
   2 -10   4 3864.15 398.425  14
  -2  10  -4 3846.74 270.744   7
   2 -10   4 4396.56 449.582   8
   2 -10   5 584.068 191.183   6
  -2  10  -5 864.968 135.077   7
   2 -10   5 1113.43 171.572   4
  -2  10  -5 1061.38 234.945   1
   2 -10   5 1118.36 204.776   2
  -2  10  -5 1310.73 244.751  15
  -2  10  -5 978.047 205.338  17
   2 -10   5 1077.13 240.716   8
   2 -10   6 2094.58 228.439   4
   2 -10   6 2462.63 351.699   6
  -2  10  -6 2850.91 401.769   3
   2 -10   6 2207.73 299.703   2
  -2  10  -6 2574.09 345.560   1
  -2  10  -6 2353.43 313.895  17
  -2  10  -6 2566.71 345.671  15
  -2  10  -6 2088.98 225.684   7
   2 -10   6 2395.20 357.988   8
   2 -10   7 22030.9 1117.46   6
  -2  10  -7 23276.9 1114.65   1
  -2  10  -7 21342.3 1142.67   3
   2 -10   7 22696.0 1047.24   2
  -2  10  -7 21236.4 1053.58  15
   2 -10   7 21933.3 1115.00   8
  -2  10  -7 21732.9 850.270   7
   2 -10   8 61366.7 2015.24   2
  -2  10  -8 63122.6 2191.36   3
  -2  10  -8 64150.9 2085.46   1
   2 -10   8 60866.9 2085.92   6
  -2  10  -8 58484.7 1709.29   7
  -2  10  -9 1950.79 361.035   3
   2 -10   9 2093.62 350.843   2
  -2  10  -9 2206.04 367.095   1
   2 -10   9 2195.36 360.262   6
  -2  10  -9 2375.14 298.118   7
   2 -10  10 11444.2 844.977   2
  -2  10 -10 11681.1 852.124   1
  -2  10 -10 13020.0 965.827   3
   2 -10  10 12525.6 916.698   6
  -2  10 -10 11703.5 723.250   7
  -2  10 -11 1357.33 327.355   1
   2 -10  11 969.394 275.613   2
  -2  10 -11 746.622 266.461   3
   2 -10  11 906.980 277.318   6
  -2  10 -11 870.728 209.820   7
  -2  10 -12 4394.64 559.969   1
  -2  10 -12 4974.05 647.607   3
   2 -10  12 5782.45 649.037   2
   2 -10  12 4580.67 608.655   6
  -2  10 -12 4260.70 489.324   7
  -2  10 -13 1061.55 334.897   3
   2 -10  13 1690.65 407.365   2
   2 -10  13 1033.58 334.138   6
  -2  10 -13 1363.50 304.288   7
  -2  10 -14 284.717 255.887   3
   2 -10  14 109.111 192.654   2
   2 -10  14 615.286 324.574   6
  -2  10 -14 92.8502 152.436   7
   2 -10  15 657.832 297.453   2
  -2  10 -15 510.686 295.482   3
   2 -10  15 670.728 308.670   6
  -2  10 -15 799.458 301.676   7
   2 -10  16 1540.72 406.184   2
  -2  10 -16 898.738 347.132   3
   2 -10  16 1405.06 442.368   6
   2 -10  17 57.8138 195.144   2
  -2  10 -17-79.1755 194.812   3
   2 -10  17 100.075 238.490   6
  -2  10 -18 6524.71 897.335   3
   2  -9 -13 1834.12 446.038   5
   2  -9 -13 2336.68 541.616  14
  -2   9  13 1540.81 509.079  12
  -2   9  13 2300.86 543.310   9
   2  -9 -12 715.127 305.757   5
   2  -9 -12 1332.72 435.250  14
  -2   9  12 1084.18 372.042  12
  -2   9  12 1001.89 363.832   9
   2  -9 -11 2000.45 409.194   5
   2  -9 -11 2031.19 495.029  14
  -2   9  11 2256.69 555.795  12
  -2   9  11 1957.48 463.508   9
  -2   9  11 1903.29 420.077  10
   2  -9 -10 776.531 275.986   5
   2  -9 -10 500.265 267.589  14
  -2   9  10 960.765 376.668  12
  -2   9  10 655.497 281.049   9
  -2   9  10 117.965 148.184  10
   2  -9  -9 428.985 189.992   5
   2  -9  -9-31.1645 169.851  14
  -2   9   9 618.848 285.856  12
  -2   9   9 345.822 217.097  10
  -2   9   9 288.377 169.393   9
   2  -9  -8 1111.78 279.115   5
   2  -9  -8 970.337 297.002  14
  -2   9   8 785.560 262.587   9
  -2   9   8 1309.81 304.407  10
   2  -9  -7 62.6840 111.197   5
  -2   9   7-147.459 147.734  10
  -2   9   7-59.4980 149.300   9
   2  -9  -6 421.458 178.963   5
   2  -9  -6 238.771 145.572  14
  -2   9   6 208.786 147.306   9
  -2   9   6 635.323 200.479  10
   2  -9  -5 154.984 112.654   5
   2  -9  -5 558.475 222.936  14
  -2   9   5 843.567 247.946   9
  -2   9   5 666.292 206.891  10
   2  -9  -5 625.680 156.509   8
   2  -9  -4 4987.92 428.258   5
   2  -9  -4 5951.51 564.030  14
   2  -9  -4 5323.71 435.333   8
  -2   9   4 5242.37 479.328  10
   2  -9  -3 24880.4 984.170   5
   2  -9  -3 26843.6 1208.19  14
  -2   9   3 27104.4 1123.34  10
   2  -9  -3 25143.0 1019.35   8
   2  -9  -2 35587.8 1156.92   5
   2  -9  -2 36392.9 1412.59  14
   2  -9  -2 38706.5 1310.78   8
  -2   9   2 38166.4 1341.98  10
   2  -9  -1 296.292 96.4451   5
   2  -9  -1 225.021 139.584   4
   2  -9  -1 149.908 101.798  14
  -2   9   1 144.803 107.785  10
   2  -9  -1 710.059 196.590   8
   2  -9   0 1006.53 215.548   6
   2  -9   0 849.345 173.316   4
   2  -9   0 1057.57 153.892   5
  -2   9   0 722.539 115.016  11
   2  -9   0 957.969 206.903  14
   2  -9   0 1142.31 228.966   8
  -2   9   0 998.635 196.113  10
   2  -9   1 24503.7 789.304   5
   2  -9   1 26150.0 982.963   4
   2  -9   1 25809.5 1086.10   6
  -2   9  -1 24697.1 793.507  11
   2  -9   1 25090.2 1057.40  14
  -2   9  -1 26056.7 816.419   7
   2  -9   1 27730.1 1086.01   8
   2  -9   2 31723.1 916.469   5
   2  -9   2 32919.1 1085.61   4
   2  -9   2 33722.2 1260.32   6
   2  -9   2 31563.5 938.077   2
   2  -9   2 32448.4 1213.01  14
  -2   9  -2 29967.4 918.347  12
  -2   9  -2 32279.1 981.561  11
  -2   9  -2 31096.4 909.569   7
   2  -9   2 33181.8 1235.91   8
   2  -9   3 309.821 102.893   4
   2  -9   3 656.599 195.962   6
  -2   9  -3 462.748 93.9334   7
  -2   9  -3 538.768 142.772   1
   2  -9   3 591.021 125.256   2
  -2   9  -3 531.333 153.101  15
  -2   9  -3 511.763 81.6558  12
   2  -9   3 424.901 156.517  14
   2  -9   3 646.688 190.799   8
   2  -9   4 18587.0 719.774   4
   2  -9   4 19898.9 931.664   6
  -2   9  -4 19500.9 901.300   1
   2  -9   4 19096.8 795.388   2
  -2   9  -4 18352.1 854.575  17
  -2   9  -4 20277.8 874.779  15
   2  -9   4 19396.2 891.279  14
   2  -9   4 20115.5 958.359   8
  -2   9  -4 19712.8 685.572   7
   2  -9   5 9160.71 456.232   4
   2  -9   5 9376.95 630.062   6
  -2   9  -5 10409.8 649.667   1
   2  -9   5 9803.68 577.075   2
  -2   9  -5 9193.13 584.614  17
  -2   9  -5 9367.40 600.570  15
  -2   9  -5 8238.27 442.000   7
   2  -9   5 8857.77 626.271   8
  -2   9  -6 70.2559 73.5610   7
   2  -9   6 308.198 166.599   6
   2  -9   6 516.114 177.314   2
   2  -9   6 263.494 81.0148   4
  -2   9  -6 188.126 110.330   1
  -2   9  -6 143.690 112.781  17
  -2   9  -6 120.331 114.985  15
   2  -9   6 242.571 138.032   8
  -2   9  -7 230.124 99.8012   7
   2  -9   7-96.0279 144.439   6
   2  -9   7 29.2193 59.8858   4
  -2   9  -7-9.15305 118.602   1
   2  -9   7 74.0084 112.524   2
  -2   9  -7-89.2521 168.065   3
  -2   9  -7 162.151 135.858  15
   2  -9   7-238.186 177.786   8
   2  -9   8 4604.38 469.363   2
  -2   9  -8 4219.78 502.529   3
  -2   9  -8 4572.33 484.710   1
   2  -9   8 4585.61 490.106   6
  -2   9  -8 4087.13 378.536   7
  -2   9  -9-161.882 175.188   1
  -2   9  -9-7.42599 172.257   3
   2  -9   9-25.8221 121.739   2
   2  -9   9 79.1668 128.572   6
  -2   9  -9 19.3623 83.0381   7
  -2   9 -10 244.466 230.940   3
   2  -9  10 123.772 132.581   2
  -2   9 -10 313.035 191.101   1
   2  -9  10-20.1354 161.961   6
  -2   9 -10 145.035 120.857   7
  -2   9 -11 4150.76 514.187   1
  -2   9 -11 3699.93 520.753   3
   2  -9  11 4086.77 527.363   2
   2  -9  11 3617.87 501.196   6
  -2   9 -11 3422.64 419.602   7
  -2   9 -12 1828.08 381.955   3
   2  -9  12 2201.14 400.404   2
   2  -9  12 2218.06 429.731   6
  -2   9 -12 2098.03 353.512   7
   2  -9  13 94.1499 196.706   2
   2  -9  13-314.634 240.327   6
  -2   9 -13-116.308 157.909   7
  -2   9 -14 1284.02 384.290   3
   2  -9  14 1657.64 418.282   2
   2  -9  14 1817.04 435.337   6
  -2   9 -14 1052.96 280.640   7
   2  -9  15 6568.76 793.445   2
  -2   9 -15 6674.46 800.216   3
   2  -9  15 5703.35 766.474   6
  -2   9 -15 6050.40 704.728   7
   2  -9  16 977.820 394.249   6
  -2   9 -16 850.185 322.885   3
   2  -9  16 485.203 276.235   2
   2  -9  17 1164.63 424.256   6
   2  -9  17 1075.07 421.374   2
  -2   9 -17 1394.21 418.188   3
  -2   9 -17 1383.68 426.731  16
   2  -8 -14 770.727 349.732   5
   2  -8 -14 429.857 326.070  14
  -2   8  14-15.4655 186.578   9
   2  -8 -13 1183.70 405.874   5
   2  -8 -13 529.663 265.577  14
  -2   8  13 1001.24 369.814  12
  -2   8  13 1184.21 395.144   9
   2  -8 -12 73.9095 175.166   5
  -2   8  12 511.792 311.162  12
   2  -8 -12 209.540 272.375  14
  -2   8  12 200.600 183.116  10
  -2   8  12 36.8910 201.954   9
   2  -8 -11 819.673 296.891   5
   2  -8 -11 663.451 301.661  14
  -2   8  11 673.391 330.797  12
  -2   8  11 912.913 256.417  10
  -2   8  11 639.360 275.402   9
   2  -8 -10 287.058 173.988   5
  -2   8  10 356.469 241.902  12
   2  -8 -10 673.794 274.798  14
  -2   8  10 421.799 222.838  10
  -2   8  10 627.074 277.773   9
   2  -8  -9 15381.4 1021.72   5
  -2   8   9 13822.2 1082.95  12
   2  -8  -9 15567.3 1108.01  14
  -2   8   9 14475.2 964.994  10
  -2   8   9 15637.3 1111.90   9
   2  -8  -8 3176.04 431.127   5
   2  -8  -8 2838.47 449.602  14
  -2   8   8 2785.53 443.609   9
  -2   8   8 2324.60 376.221  10
   2  -8  -7 9457.45 705.260   5
   2  -8  -7 9483.64 782.967  14
  -2   8   7 9436.83 789.108   9
  -2   8   7 9104.09 683.732  10
   2  -8  -6 2554.65 351.081   5
   2  -8  -6 2897.04 416.435  14
  -2   8   6 2323.09 334.104  10
  -2   8   6 2525.69 411.377   9
   2  -8  -5 19466.5 920.472   5
   2  -8  -5 20161.4 1056.67  14
  -2   8   5 19672.0 1060.92   9
   2  -8  -5 19569.7 828.959   8
  -2   8   5 19757.4 951.109  10
   2  -8  -4 54.2473 82.3966   5
   2  -8  -4 20.2270 116.189  14
  -2   8   4-159.982 144.464  10
   2  -8  -4-7.69225 95.1869   8
   2  -8  -3 18491.6 791.289   5
   2  -8  -3 17828.3 916.430  14
  -2   8   3 18917.4 856.579  10
   2  -8  -3 18632.1 815.948   8
   2  -8  -2 7068.00 430.390   5
   2  -8  -2 6356.91 511.573  14
  -2   8   2 6700.66 471.236  10
   2  -8  -2 6754.47 473.172   8
   2  -8  -1 1021.40 206.808   6
   2  -8  -1 840.022 142.199   5
   2  -8  -1 991.919 186.237   4
   2  -8  -1 723.247 189.544  14
  -2   8   1 727.412 160.733  10
   2  -8  -1 1080.99 205.111   8
   2  -8   0 4619.99 301.992   5
   2  -8   0 4731.48 427.272   6
   2  -8   0 4177.53 353.718   4
  -2   8   0 3694.25 232.438  11
   2  -8   0 4395.44 391.707  14
   2  -8   0 4235.74 377.690   8
  -2   8   0 4086.35 355.872  10
  -2   8  -1 170.951 74.0891   7
   2  -8   1 81.0725 94.7224   6
   2  -8   1 137.073 75.3908   5
   2  -8   1 155.527 75.3220   4
   2  -8   1 100.295 44.8485   2
   2  -8   1 79.4618 103.537  14
  -2   8  -1 178.564 64.3338  11
   2  -8   1 134.257 95.4744   8
   2  -8   2 9774.58 498.440   4
   2  -8   2 10864.3 628.795   6
   2  -8   2 9737.85 439.055   5
   2  -8   2 10505.2 468.043   2
  -2   8  -2 10411.6 422.521  12
  -2   8  -2 10366.3 468.992  11
   2  -8   2 9766.76 582.754  14
  -2   8  -2 10479.5 446.864   7
   2  -8   2 9873.61 601.058   8
  -2   8  -3 101.141 66.6231   7
   2  -8   3 96.0847 116.416   6
   2  -8   3-49.2876 65.9411   4
  -2   8  -3-12.5316 96.3653   1
   2  -8   3 9.76609 59.3526   2
  -2   8  -3 136.760 98.0438  17
   2  -8   3-9.47038 95.3283  14
  -2   8  -3 4.80766 27.5961  12
   2  -8   3-67.3164 93.0190   8
   2  -8   4 5213.87 435.375   6
   2  -8   4 5034.63 311.651   4
   2  -8   4 5170.55 380.419   2
  -2   8  -4 5495.10 432.627   1
  -2   8  -4 5387.88 416.423  17
   2  -8   4 5442.99 426.715  14
  -2   8  -4 5566.96 426.187  15
  -2   8  -4 5832.39 342.131   7
   2  -8   4 4982.99 437.045   8
   2  -8   5 3888.10 385.410   6
   2  -8   5 3311.15 240.438   4
   2  -8   5 3925.66 357.432   2
  -2   8  -5 3533.59 361.298   1
  -2   8  -5 3664.03 370.278  15
  -2   8  -5 3426.00 339.385  17
   2  -8   5 3466.16 365.404   8
  -2   8  -5 3971.04 300.038   7
  -2   8  -6 2151.38 240.286   7
   2  -8   6 2164.91 302.108   6
   2  -8   6 1628.05 163.410   4
   2  -8   6 2100.18 276.402   2
  -2   8  -6 2144.45 297.909   1
  -2   8  -6 1958.93 292.016  15
   2  -8   6 1696.77 271.682   8
   2  -8   7 5351.65 305.364   4
   2  -8   7 6624.55 540.056   6
  -2   8  -7 5501.04 518.770   3
  -2   8  -7 6609.57 541.855   1
   2  -8   7 6711.43 526.537   2
  -2   8  -7 5844.50 507.661  15
  -2   8  -7 6793.45 458.019   7
   2  -8   7 5597.96 505.367   8
   2  -8   8 25034.0 1147.70   2
  -2   8  -8 28315.9 1210.95   1
  -2   8  -8 25744.8 1231.65   3
   2  -8   8 26923.7 1207.67   6
  -2   8  -8 25724.0 1028.81   7
  -2   8  -9 38022.8 1504.68   1
  -2   8  -9 37828.2 1569.91   3
   2  -8   9 36497.4 1487.98   2
   2  -8   9 35524.7 1486.70   6
  -2   8  -9 36146.8 1338.08   7
  -2   8 -10 5490.55 556.578   1
  -2   8 -10 4703.23 533.488   3
   2  -8  10 5195.36 564.484   2
   2  -8  10 5694.94 579.975   6
  -2   8 -10 5095.15 486.422   7
   2  -8  11 91.7290 157.564   2
   2  -8  11-83.3627 154.875   6
  -2   8 -11-38.3961 129.770   7
  -2   8 -12 4102.99 548.594   3
   2  -8  12 3295.30 504.383   2
   2  -8  12 4162.14 552.867   6
  -2   8 -12 3264.30 448.720   7
  -2   8 -13 690.002 264.352   3
   2  -8  13 744.782 254.423   2
   2  -8  13 362.196 201.378   6
  -2   8 -13 808.862 259.559   7
  -2   8 -14 29.3524 176.292   3
   2  -8  14-37.9712 207.967   2
  -2   8 -14 347.534 197.726   7
  -2   8 -15 276.728 223.238   3
   2  -8  15 234.754 204.461   2
   2  -8  15 780.664 388.126   6
  -2   8 -15 403.441 200.395   7
   2  -8  16 2081.32 504.794   6
  -2   8 -16 1768.28 415.030   3
   2  -8  16 1633.10 420.502   2
   2  -8  17 1069.79 409.490   6
  -2   8 -17 40.6038 234.921  16
   2  -8  17 446.212 283.889   2
  -2   8 -17 563.852 292.310   3
   2  -7 -15 2765.64 604.454   5
   2  -7 -14 1980.06 501.737   5
   2  -7 -14 1935.96 508.725  14
  -2   7  14 1696.66 524.535  12
  -2   7  14 1173.11 361.100   9
   2  -7 -13 15.3584 189.166   5
  -2   7  13 62.7772 184.981  12
   2  -7 -13-303.734 294.679  14
  -2   7  13-195.042 214.583  10
  -2   7  13 28.3849 159.169   9
   2  -7 -12 2904.22 509.252   5
   2  -7 -12 2985.79 550.279  14
  -2   7  12 3951.17 641.041  12
  -2   7  12 2514.84 441.177  10
  -2   7  12 2326.00 459.182   9
   2  -7 -11 3912.49 559.253   5
   2  -7 -11 2876.84 506.220  14
  -2   7  11 3955.04 619.224  12
  -2   7  11 3974.58 537.928  10
  -2   7  11 3902.30 562.365   9
   2  -7 -10 4045.01 555.571   5
  -2   7  10 3117.71 518.985  12
   2  -7 -10 3342.46 506.652  14
  -2   7  10 3532.51 524.223   9
  -2   7  10 3914.62 496.030  10
   2  -7  -9 1520.38 328.266   5
   2  -7  -9 1053.68 288.529  14
  -2   7   9 1198.37 333.061  12
  -2   7   9 1257.23 281.107  10
  -2   7   9 798.243 229.185   9
   2  -7  -8 3729.97 463.051   5
   2  -7  -8 3020.41 436.450  14
  -2   7   8 2888.89 389.379  10
  -2   7   8 2515.20 409.489   9
   2  -7  -7 5210.08 504.558   5
   2  -7  -7 6027.96 579.573  14
  -2   7   7 5208.49 555.919   9
  -2   7   7 4777.52 471.616  10
   2  -7  -6 6408.30 533.360   5
   2  -7  -6 6210.92 576.536  14
  -2   7   6 7758.78 640.422   9
  -2   7   6 6967.59 540.042  10
   2  -7  -6 6900.63 444.245   8
   2  -7  -5 8389.26 571.069   5
   2  -7  -5 8936.70 648.419  14
  -2   7   5 8358.87 570.692  10
  -2   7   5 8957.63 663.158   9
   2  -7  -5 7826.23 476.464   8
   2  -7  -4 1258.94 211.769   5
   2  -7  -4 1250.38 246.912  14
   2  -7  -4 1105.89 193.559   8
  -2   7   4 907.503 188.704  10
   2  -7  -3 870.155 165.612   5
   2  -7  -3 631.341 179.046  14
  -2   7   3 753.540 153.000  10
   2  -7  -3 682.626 161.699   8
   2  -7  -2 12950.9 578.901   5
   2  -7  -2 12719.1 688.823  14
  -2   7   2 13988.5 644.092  10
   2  -7  -2 12961.7 629.734   8
   2  -7  -1 24869.8 921.679   4
   2  -7  -1 24923.3 978.867   6
   2  -7  -1 23284.9 789.518   5
   2  -7  -1 23836.0 955.007  14
   2  -7  -1 23630.7 898.833   8
  -2   7   1 25399.1 901.411  10
   2  -7   0 14847.3 639.205   4
   2  -7   0 13509.4 534.219   5
   2  -7   0 13905.3 686.347   6
   2  -7   0 13180.0 405.852   2
  -2   7   0 13796.4 451.866  11
   2  -7   0 15101.3 708.196  14
   2  -7   0 15275.0 690.278   8
   2  -7   1 2415.47 279.081   6
   2  -7   1 2456.39 234.126   4
   2  -7   1 2332.38 201.663   5
   2  -7   1 2359.22 182.512   2
   2  -7   1 2423.74 269.284  14
  -2   7  -1 2161.43 174.280  11
  -2   7  -1 2225.13 194.491  12
   2  -7   1 2302.72 267.931   8
  -2   7  -1 2495.48 209.862   7
   2  -7   2 34332.8 1140.24   6
   2  -7   2 33844.0 970.328   4
   2  -7   2 32932.8 934.069   5
   2  -7   2 35579.6 980.056   2
  -2   7  -2 35035.8 1106.48   1
  -2   7  -2 32498.2 832.440  12
   2  -7   2 34033.1 1129.69  14
  -2   7  -2 33832.7 939.453   7
   2  -7   2 33889.3 1150.25   8
   2  -7   3 42864.8 1115.97   4
   2  -7   3 45241.6 1374.55   6
  -2   7  -3 47371.6 1367.76   1
   2  -7   3 45111.4 1252.60   2
   2  -7   3 44283.3 1347.26  14
  -2   7  -3 45350.1 1344.51  17
   2  -7   3 44551.8 1391.13   8
  -2   7  -3 43286.8 1153.07   7
  -2   7  -4 286.328 92.1148   7
   2  -7   4 514.269 152.467   6
   2  -7   4 463.359 131.392   2
  -2   7  -4 478.852 139.870   1
   2  -7   4 424.155 82.4054   4
  -2   7  -4 336.355 129.984  15
  -2   7  -4 404.644 106.990  17
   2  -7   4 801.200 192.338   8
   2  -7   5 5904.92 451.404   6
   2  -7   5 4802.23 259.619   4
  -2   7  -5 5615.50 432.065   1
   2  -7   5 5417.34 415.845   2
  -2   7  -5 5771.67 422.668  17
  -2   7  -5 5233.77 431.180  15
  -2   7  -5 5297.18 354.859   7
   2  -7   5 5014.70 417.179   8
   2  -7   6 1522.64 256.455   6
   2  -7   6 1469.39 142.474   4
  -2   7  -6 2059.10 240.726   7
  -2   7  -6 1691.77 257.118   1
   2  -7   6 2217.06 287.825   2
  -2   7  -6 1552.85 248.621  15
   2  -7   6 2274.94 295.343   8
   2  -7   7 7340.97 554.540   6
   2  -7   7 6249.63 326.243   4
  -2   7  -7 7630.12 558.766   1
   2  -7   7 8410.83 582.838   2
  -2   7  -7 7380.12 590.125   3
  -2   7  -7 7035.89 551.226  15
   2  -7   7 7235.43 544.484   8
  -2   7  -7 7418.83 489.590   7
   2  -7   8 18053.8 925.381   2
  -2   7  -8 16488.4 925.499   3
  -2   7  -8 17946.7 917.782   1
   2  -7   8 14630.4 578.403   4
   2  -7   8 16680.7 904.094   6
  -2   7  -8 18136.1 838.482   7
  -2   7  -9 27398.3 1286.79   3
  -2   7  -9 27894.6 1243.97   1
   2  -7   9 28775.1 1273.86   2
   2  -7   9 29094.3 1291.39   6
  -2   7  -9 28615.7 1171.31   7
   2  -7  10 3306.64 437.846   2
  -2   7 -10 3952.49 491.307   3
   2  -7  10 4262.40 501.690   6
  -2   7 -10 3335.28 407.272   7
  -2   7 -11 615.921 207.743   3
   2  -7  11 462.051 217.632   2
   2  -7  11 534.833 234.966   6
  -2   7 -11 653.533 206.238   7
   2  -7  12 68.8064 158.764   2
  -2   7 -12-122.628 216.106   3
   2  -7  12 24.4610 138.659   6
  -2   7 -12 132.703 162.572   7
  -2   7 -13 778.342 271.025   3
   2  -7  13 836.579 289.129   2
   2  -7  13 922.291 307.172   6
  -2   7 -13 1006.31 294.635   7
   2  -7  14-9.36522 217.540   2
  -2   7 -14 243.483 194.930   3
   2  -7  14 15.6240 175.369   6
  -2   7 -14 251.213 185.613   7
  -2   7 -15 2903.65 529.173   3
   2  -7  15 4431.13 666.827   2
   2  -7  15 3888.77 640.536   6
  -2   7 -15 3695.04 566.802   7
   2  -7  16 169.476 237.356   6
   2  -7  16 141.969 209.778   2
  -2   7 -16-119.663 203.664   3
   2  -7  17-191.365 239.865   6
  -2   7 -17 159.008 265.497  16
   2  -7  17 35.5633 221.129   2
   2  -6 -15 384.775 305.288   5
  -2   6  15 241.418 259.954  12
   2  -6 -15 583.983 288.788  14
   2  -6 -14 1653.49 418.322   5
   2  -6 -14 1340.52 395.002  14
  -2   6  14 881.505 302.992  10
  -2   6  14 1018.80 319.657   9
   2  -6 -13 256.604 220.733   5
   2  -6 -13 2.15940 182.959  14
  -2   6  13 622.609 268.683  12
  -2   6  13 437.471 253.379   9
  -2   6  13 636.395 254.304  10
   2  -6 -12 1576.39 383.414   5
   2  -6 -12 1054.50 314.018  14
  -2   6  12 1490.46 415.091  12
  -2   6  12 1354.54 334.719  10
  -2   6  12 1752.76 407.561   9
   2  -6 -11 595.227 254.314   5
   2  -6 -11 753.265 270.576  14
  -2   6  11 897.179 320.964  12
  -2   6  11 567.920 233.876   9
  -2   6  11 571.808 200.159  10
   2  -6 -10 454.424 221.966   5
   2  -6 -10 206.739 175.108  14
  -2   6  10 144.442 175.708  12
  -2   6  10-25.7542 154.867   9
  -2   6  10 63.1247 149.844  10
   2  -6  -9 88.5569 134.929   5
  -2   6   9 180.822 188.955  12
   2  -6  -9 246.564 151.181  14
  -2   6   9 541.482 187.768  10
  -2   6   9 305.388 203.175   9
   2  -6  -8 6758.94 595.464   5
   2  -6  -8 6727.67 618.082  14
  -2   6   8 6768.42 558.432  10
  -2   6   8 5799.19 584.686   9
   2  -6  -7 1748.76 296.887   5
   2  -6  -7 1936.76 336.089  14
  -2   6   7 2120.02 332.237   9
  -2   6   7 1891.59 285.717  10
   2  -6  -6 6373.33 506.476   5
   2  -6  -6 6572.21 554.770  14
  -2   6   6 6095.05 475.442  10
  -2   6   6 6634.94 563.143   9
   2  -6  -5 50413.3 1563.15   5
   2  -6  -5 49356.9 1635.49  14
  -2   6   5 48410.5 1645.19   9
  -2   6   5 51428.4 1524.78  10
   2  -6  -4 50011.5 1463.62   5
   2  -6  -4 48251.4 1553.86  14
  -2   6   4 50497.5 1447.67  10
  -2   6   4 49354.9 1584.93   9
   2  -6  -3 520.825 131.743   5
   2  -6  -3 224.181 105.669  14
  -2   6   3 399.273 103.975  10
   2  -6  -3 416.242 123.437   8
   2  -6  -2 4897.05 327.946   5
   2  -6  -2 4863.26 384.920  14
  -2   6   2 4520.91 325.363  10
   2  -6  -2 4365.22 331.873   8
   2  -6  -1 3431.67 292.632   4
   2  -6  -1 3286.55 250.205   5
   2  -6  -1 3202.30 302.766   6
   2  -6  -1 3800.75 327.446  14
  -2   6   1 2958.62 252.369  10
   2  -6  -1 3190.82 284.793   8
   2  -6   0 15537.9 603.061   4
   2  -6   0 14465.0 536.857   5
   2  -6   0 14811.9 651.615   6
   2  -6   0 14153.1 428.511   2
   2  -6   0 14062.6 650.171  14
  -2   6   0 14579.1 428.427  11
   2  -6   0 14353.8 636.351   8
   2  -6   1 13940.6 533.722   4
   2  -6   1 13963.2 631.038   6
   2  -6   1 13801.4 516.032   5
   2  -6   1 13918.1 488.564   2
   2  -6   1 13751.5 624.450  14
  -2   6  -1 13871.5 480.264  12
  -2   6  -1 14127.8 520.143   7
   2  -6   1 14159.3 635.574   8
   2  -6   2 29167.6 844.858   5
   2  -6   2 28039.4 789.470   4
   2  -6   2 28343.6 959.712   6
  -2   6  -2 29587.3 948.203   1
   2  -6   2 30151.4 873.981   2
  -2   6  -2 27964.2 677.220  12
   2  -6   2 28962.5 973.936  14
  -2   6  -2 29967.1 846.509   7
   2  -6   2 32390.4 1032.35   8
   2  -6   3 86.1211 48.8447   4
   2  -6   3 262.038 106.721   6
  -2   6  -3 129.856 77.2953   7
  -2   6  -3 160.260 104.842   1
   2  -6   3 150.887 86.8250   2
  -2   6  -3 168.689 86.2179  17
   2  -6   3 211.777 85.4668  14
   2  -6   3 133.592 116.874   8
   2  -6   4 5745.84 253.615   4
   2  -6   4 6851.07 444.440   6
  -2   6  -4 6920.55 436.996   1
   2  -6   4 5833.24 399.693   2
  -2   6  -4 5933.21 404.366  17
  -2   6  -4 6422.21 441.709  15
   2  -6   4 6416.80 441.181   8
  -2   6  -4 6597.87 375.687   7
  -2   6  -5 825.531 146.553   7
   2  -6   5 573.043 143.458   6
  -2   6  -5 436.488 141.021   1
   2  -6   5 756.647 160.592   2
   2  -6   5 491.793 76.3878   4
  -2   6  -5 393.267 114.564  15
   2  -6   5 509.698 150.907   8
   2  -6   6 106.175 134.090   6
  -2   6  -6 171.537 104.161   7
  -2   6  -6-110.576 120.982   1
   2  -6   6 31.1673 40.2540   4
   2  -6   6 1.71152 90.3621   2
  -2   6  -6 65.9401 84.7893  15
   2  -6   6 12.3655 98.6976   8
   2  -6   7 865.025 190.382   6
  -2   6  -7 867.854 172.307   7
   2  -6   7 761.663 106.569   4
   2  -6   7 859.015 192.422   2
  -2   6  -7 1089.63 231.301   1
   2  -6   7 617.263 83.1867  12
  -2   6  -7 881.242 204.354  15
   2  -6   7 736.444 173.123   8
   2  -6   8 262.300 148.986   6
  -2   6  -8 249.064 142.497   7
  -2   6  -8 305.058 151.486   3
   2  -6   8 357.341 159.366   2
  -2   6  -8 275.972 122.524   1
   2  -6   8 140.689 52.8172  12
   2  -6   9 2951.22 391.474   6
  -2   6  -9 2543.73 375.726   3
   2  -6   9 2135.28 321.422   2
   2  -6   9 2381.32 227.248  12
  -2   6  -9 2094.84 301.090   7
   2  -6  10 117.623 148.088   2
  -2   6 -10 241.243 163.114   3
   2  -6  10 114.315 164.842   6
  -2   6 -10-35.5262 99.4277   7
   2  -6  11 52.4262 135.859   2
  -2   6 -11 349.062 205.248   3
  -2   6 -11 34.6049 121.321   7
  -2   6 -12 3612.54 485.934   3
   2  -6  12 3796.72 521.592   2
   2  -6  12 3855.40 519.172   6
  -2   6 -12 3991.96 487.856   7
   2  -6  13 26360.7 1453.96   2
  -2   6 -13 24228.4 1349.66   3
   2  -6  13 25393.0 1450.41   6
  -2   6 -13 25008.9 1366.74   7
  -2   6 -14 2518.76 429.999   3
   2  -6  14 2767.59 494.712   2
   2  -6  14 2639.92 480.877   6
  -2   6 -14 3077.34 501.054   7
  -2   6 -15 76.2254 163.416   3
   2  -6  15-281.732 268.744   2
   2  -6  15 174.253 204.151   6
  -2   6 -15 23.2683 152.231   7
   2  -6  16-282.563 283.545   6
  -2   6 -16 338.589 240.446  16
   2  -6  16 499.673 280.071   2
  -2   6 -17-244.956 208.667  16
   2  -6  17-265.446 248.243   2
   2  -5 -16 440.150 254.304   5
   2  -5 -16 1057.87 394.481  14
   2  -5 -15 1591.26 442.728   5
   2  -5 -15 1431.86 441.551  14
  -2   5  15 143.363 225.855  12
   2  -5 -14 1659.39 450.012   5
  -2   5  14 1865.65 480.272  12
   2  -5 -14 1945.17 449.252  14
  -2   5  14 1671.28 403.802  10
  -2   5  14 1027.99 344.810   9
   2  -5 -13 31.2248 154.609   5
   2  -5 -13 109.274 143.694  14
  -2   5  13 120.023 195.970  12
  -2   5  13 71.6861 175.257   9
  -2   5  13 473.757 218.352  10
   2  -5 -12 2032.40 429.033   5
  -2   5  12 2145.94 448.034  12
   2  -5 -12 1516.22 354.376  14
  -2   5  12 1483.43 335.624  10
  -2   5  12 1292.52 336.254   9
   2  -5 -11 6132.88 649.644   5
  -2   5  11 6618.92 738.290  12
   2  -5 -11 4974.68 602.932  14
  -2   5  11 6120.08 660.529   9
  -2   5  11 6042.39 603.002  10
   2  -5 -10 3981.35 503.755   5
   2  -5 -10 3150.13 458.847  14
  -2   5  10 3303.26 484.213  12
  -2   5  10 3253.77 438.812  10
  -2   5  10 3357.65 467.779   9
   2  -5  -9 10768.0 771.572   5
  -2   5   9 8715.36 751.792  12
   2  -5  -9 10134.9 773.127  14
  -2   5   9 9980.01 760.814   9
  -2   5   9 9394.71 676.014  10
   2  -5  -8 230.976 113.810   5
   2  -5  -8 754.984 219.686  14
  -2   5   8 528.730 170.512  10
  -2   5   8 264.156 133.545   9
   2  -5  -7 6667.86 531.973   5
   2  -5  -7 7385.43 579.737  14
  -2   5   7 7666.68 534.037  10
  -2   5   7 7174.12 579.137   9
   2  -5  -6 6703.65 496.448   5
   2  -5  -6 5712.59 484.924  14
  -2   5   6 5397.34 418.899  10
  -2   5   6 5660.36 487.954   9
   2  -5  -5 23071.5 925.390   5
   2  -5  -5 22768.1 970.699  14
  -2   5   5 24366.7 886.705  10
  -2   5   5 21900.8 967.323   9
   2  -5  -4 10778.6 564.871   5
   2  -5  -4 11568.6 623.620  14
  -2   5   4 11895.4 645.587   9
  -2   5   4 11416.7 548.505  10
   2  -5  -3 2057.51 227.757   5
   2  -5  -3 2328.51 260.104  14
  -2   5   3 1703.19 188.640  10
   2  -5  -2 7178.10 387.628   5
   2  -5  -2 7149.60 436.246  14
  -2   5   2 6827.77 371.832  10
   2  -5  -1 4297.80 317.506   6
   2  -5  -1 3956.43 265.273   5
   2  -5  -1 3850.66 153.114   2
   2  -5  -1 3714.71 304.254  14
   2  -5  -1 4026.89 300.807   8
  -2   5   1 3795.65 261.521  10
   2  -5   0 49035.1 1197.38   4
   2  -5   0 47245.1 1170.36   5
   2  -5   0 48600.8 1288.39   6
   2  -5   0 48194.8 1056.91   2
  -2   5   0 45867.7 985.856  11
   2  -5   0 48793.2 1310.30  14
  -2   5   0 47466.8 1162.50  12
   2  -5   0 48342.0 1304.45   8
   2  -5   1 14226.6 482.155   4
   2  -5   1 14702.8 517.592   5
   2  -5   1 14814.5 589.486   6
   2  -5   1 14094.2 490.891   2
   2  -5   1 14254.0 595.975  14
  -2   5  -1 13737.1 437.060  12
   2  -5   1 14552.1 610.739   8
  -2   5  -1 15459.3 525.135   7
   2  -5   2 452.372 78.5830   4
   2  -5   2 210.901 86.7812   6
  -2   5  -2 202.233 59.6256   7
   2  -5   2 341.277 96.0070   5
   2  -5   2 372.659 107.718   2
  -2   5  -2 301.825 97.5592   1
  -2   5  -2 210.006 93.0011  17
   2  -5   2 434.964 115.242  14
   2  -5   2 221.564 110.080   8
   2  -5   3 42495.3 946.232   4
   2  -5   3 45313.3 1252.99   6
   2  -5   3 46088.5 1235.94   2
  -2   5  -3 48562.5 1271.44   1
  -2   5  -3 45650.9 1262.29  17
   2  -5   3 44169.8 1274.27   8
  -2   5  -3 44997.7 1163.15   7
   2  -5   4 2699.28 139.884   4
   2  -5   4 2690.49 268.702   6
  -2   5  -4 3222.88 290.945   1
   2  -5   4 2953.91 282.108   2
  -2   5  -4 2999.26 291.564  15
   2  -5   4 3282.33 293.022   8
  -2   5  -4 2884.23 246.805   7
   2  -5   5 2494.26 153.939   4
   2  -5   5 2890.94 293.150   6
  -2   5  -5 2622.22 288.215   1
   2  -5   5 2911.29 292.213   2
  -2   5  -5 2517.68 281.154  15
   2  -5   5 2323.71 121.141  12
   2  -5   5 2516.77 267.705   8
  -2   5  -5 2827.43 262.940   7
   2  -5   6 48351.0 1464.13   6
   2  -5   6 46687.5 1449.36   2
  -2   5  -6 49223.2 1467.02   1
  -2   5  -6 46103.1 1470.94  15
   2  -5   6 42056.2 1034.86  12
  -2   5  -6 46164.4 1366.16   7
   2  -5   6 46883.6 1396.79   8
   2  -5   7 27609.3 1106.02   6
   2  -5   7 28629.6 1120.13   2
  -2   5  -7 29610.4 1119.54   1
   2  -5   7 24553.7 777.327  12
  -2   5  -7 29450.1 1153.25  15
  -2   5  -7 27926.1 1044.71   7
   2  -5   7 28104.3 1042.38   8
   2  -5   8 4253.93 430.228   6
  -2   5  -8 3835.87 405.499   3
   2  -5   8 4294.87 430.267   2
   2  -5   8 3887.15 291.139  12
  -2   5  -8 4321.81 409.117   7
   2  -5   9 17480.9 949.039   6
   2  -5   9 17351.7 940.011   2
  -2   5  -9 16172.5 897.849   3
   2  -5   9 15087.3 679.082  12
  -2   5  -9 17301.1 888.853   7
   2  -5  10-33.1623 139.151   6
  -2   5 -10 48.0127 109.399   3
   2  -5  10 240.997 196.033   2
   2  -5  10 82.7538 68.6079  12
  -2   5 -10 57.7548 137.598   7
   2  -5  11 1283.71 297.611   6
  -2   5 -11 1619.42 327.173   3
   2  -5  11 1132.26 281.710   2
   2  -5  11 1130.61 219.388  12
  -2   5 -11 934.127 244.839   7
  -2   5 -12 166.528 187.115   3
   2  -5  12-214.496 188.428   2
   2  -5  12 188.737 159.225   6
  -2   5 -12-120.204 172.143   7
  -2   5 -13 3279.34 461.537   3
   2  -5  13 3238.01 509.608   2
   2  -5  13 2974.48 509.751   6
  -2   5 -13 3182.19 496.506   7
   2  -5  14 13156.8 1067.42   2
  -2   5 -14 12923.2 972.186   3
   2  -5  14 13521.7 1105.48   6
  -2   5 -14 12932.4 1032.21   7
   2  -5  15 2375.43 487.465   2
   2  -5  15 2541.08 522.903   6
  -2   5 -15 1857.68 450.649   7
   2  -5  16 810.311 331.518   6
  -2   5 -16 566.512 294.405  16
   2  -5  16 784.020 316.649   2
   2  -5  17 1542.39 450.919   6
  -2   5 -17 1591.62 449.191  16
   2  -5  17 1927.45 495.702   2
   2  -4 -16 3462.33 653.254   5
   2  -4 -16 2425.88 524.949  14
  -2   4  16 2277.17 567.711  12
   2  -4 -15 6783.09 828.558   5
   2  -4 -15 6701.61 784.169  16
  -2   4  15 6647.00 886.137  12
   2  -4 -15 6148.18 801.286  14
   2  -4 -14 3273.36 575.931   5
   2  -4 -14 3483.41 533.645  16
  -2   4  14 3719.56 628.371  12
   2  -4 -14 3131.27 530.332  14
  -2   4  14 3242.37 538.813   9
  -2   4  14 3462.41 540.399  10
   2  -4 -13 1550.01 386.048   5
   2  -4 -13 695.459 286.525  14
   2  -4 -13 997.743 263.799  16
  -2   4  13 1664.28 417.685  12
  -2   4  13 675.039 247.321   9
  -2   4  13 1211.70 318.084  10
   2  -4 -12-21.2101 154.002   5
   2  -4 -12 430.496 229.220  14
   2  -4 -12 66.2328 117.578  16
  -2   4  12-120.320 237.808  12
  -2   4  12-41.8596 168.297   9
  -2   4  12 134.813 170.675  10
   2  -4 -11 10263.9 820.253   5
   2  -4 -11 10635.9 853.013  14
   2  -4 -11 9780.35 764.804  16
  -2   4  11 9822.07 851.898  12
  -2   4  11 9668.87 782.007   9
  -2   4  11 10967.5 792.417  10
   2  -4 -10 7997.51 687.958   5
   2  -4 -10 8734.21 674.923  16
  -2   4  10 7665.34 708.662  12
   2  -4 -10 7689.83 678.111  14
  -2   4  10 7513.33 610.694  10
  -2   4  10 7958.64 679.937   9
   2  -4  -9 9864.70 714.444   5
   2  -4  -9 9117.41 692.034  14
   2  -4  -9 9063.64 651.189  16
  -2   4   9 9007.43 728.700  12
  -2   4   9 9245.12 693.888   9
  -2   4   9 9816.25 657.675  10
   2  -4  -8 5754.19 507.991   5
   2  -4  -8 5795.90 520.008  14
  -2   4   8 5599.11 543.687  12
   2  -4  -8 6408.54 507.966  16
  -2   4   8 6083.06 481.251  10
  -2   4   8 6200.94 542.569   9
   2  -4  -7 2354.24 304.461   5
   2  -4  -7 2358.17 316.188  14
   2  -4  -7 2188.63 276.717  16
  -2   4   7 2839.04 305.323  10
  -2   4   7 2389.37 324.996   9
   2  -4  -6 2040.78 270.431   5
   2  -4  -6 2416.04 296.389  14
  -2   4   6 2381.36 303.559   9
  -2   4   6 1884.82 229.507  10
   2  -4  -5 5963.77 422.213   5
   2  -4  -5 5798.61 427.206  14
  -2   4   5 6204.93 387.708  10
  -2   4   5 5479.07 427.757   9
   2  -4  -4 70346.7 1789.71   5
   2  -4  -4 70273.7 1831.80  14
  -2   4   4 70618.5 1683.15  10
  -2   4   4 72737.3 1877.91   9
   2  -4  -3 8149.61 427.454   5
   2  -4  -3 8252.29 458.637  14
  -2   4   3 8001.98 465.290   9
  -2   4   3 8064.02 382.729  10
   2  -4  -2 828.517 137.112   5
  -2   4   2 875.682 140.248  12
   2  -4  -2 749.928 62.3907  11
   2  -4  -2 788.216 150.532  14
  -2   4   2 878.483 119.554  10
  -2   4   2 1108.59 162.667   9
   2  -4  -1 9999.04 416.254   5
   2  -4  -1 10205.6 449.967   6
   2  -4  -1 9445.07 292.412   2
   2  -4  -1 9892.96 461.497  14
  -2   4   1 9988.25 420.012  12
  -2   4   1 9674.85 383.836  10
   2  -4   0 3496.01 225.080   5
   2  -4   0 4057.13 261.493   6
   2  -4   0 3711.72 196.108   2
   2  -4   0 4217.25 284.341  14
  -2   4   0 3455.97 204.584  12
   2  -4   0 3257.35 250.141   8
   2  -4   1 11414.1 460.114   6
   2  -4   1 12269.0 447.567   5
   2  -4   1 11602.4 364.801   4
  -2   4  -1 11292.1 442.153   1
   2  -4   1 11991.4 435.521   2
   2  -4   1 12429.6 504.478  14
  -2   4  -1 11544.3 347.162  12
  -2   4  -1 11751.3 443.367   7
   2  -4   1 11547.2 501.349   8
   2  -4   2-24.0864 24.6796   4
   2  -4   2 29.0962 56.7972   5
   2  -4   2 70.1713 61.3069   6
  -2   4  -2 36.9119 57.9548   7
   2  -4   2-24.3024 63.2034   2
  -2   4  -2 113.699 62.5650   1
  -2   4  -2 142.306 80.4199  17
   2  -4   2 142.281 85.0145   8
   2  -4   3 81625.7 1876.56   6
   2  -4   3 81691.3 1896.38   2
  -2   4  -3 83786.8 1889.15   1
  -2   4  -3 78532.5 1918.46  15
  -2   4  -3 81532.1 1903.13  17
   2  -4   3 79356.7 1892.41   8
  -2   4  -3 80220.1 1838.67   7
   2  -4   4 3096.08 143.694   4
   2  -4   4 3490.51 287.365   6
   2  -4   4 3127.78 285.324   2
  -2   4  -4 3456.25 294.052   1
  -2   4  -4 3754.30 316.644  15
   2  -4   4 3370.59 284.182   8
  -2   4  -4 3748.38 286.310   7
   2  -4   5 13118.2 630.840   6
  -2   4  -5 14466.6 657.328   1
   2  -4   5 14361.5 676.708   2
  -2   4  -5 13839.5 667.750  15
  -2   4  -5 13784.1 618.928   7
   2  -4   5 13039.8 601.050   8
  -2   4  -6 1348.48 208.131   7
   2  -4   6 1439.37 206.065   6
   2  -4   6 951.405 185.695   2
  -2   4  -6 1339.60 217.161  15
   2  -4   6 1138.16 180.768   8
   2  -4   7 39982.4 1375.74   2
   2  -4   7 39748.0 1370.93   6
  -2   4  -7 40649.3 1340.76   7
   2  -4   8 593.316 183.974   2
  -2   4  -8 298.747 148.646   3
   2  -4   8 417.498 154.503   6
  -2   4  -8 211.059 113.530   7
  -2   4  -9 6989.54 556.446   3
   2  -4   9 5422.55 521.742   2
   2  -4   9 6231.55 559.155   6
  -2   4  -9 6799.05 547.815   7
   2  -4  10 10671.2 777.602   6
   2  -4  10 11490.6 800.223   2
  -2   4 -10 10921.9 729.704   3
   2  -4  10 9779.16 617.287  12
  -2   4 -10 10144.7 724.365   7
   2  -4  11 4754.59 553.432   6
   2  -4  11 5724.19 589.907   2
  -2   4 -11 6109.03 570.285   3
   2  -4  11 5287.23 480.661  12
  -2   4 -11 5220.50 550.239   7
   2  -4  12 203.356 157.766   6
  -2   4 -12 188.107 164.027   3
   2  -4  12 286.919 182.534   2
   2  -4  12-7.54038 132.280  12
  -2   4 -12 86.7565 152.014   7
   2  -4  13 2414.94 434.346   2
  -2   4 -13 2861.87 427.388   3
   2  -4  13 3025.55 496.597   6
  -2   4 -13 2392.23 444.696   7
   2  -4  14 3085.02 515.224   2
   2  -4  14 3446.39 572.239   6
  -2   4 -14 4179.48 593.322   7
   2  -4  15 436.543 225.300   6
   2  -4  15 241.390 214.108   2
  -2   4 -15 482.119 259.767  16
  -2   4 -15 779.842 359.865   7
   2  -4  16 428.747 251.229   6
  -2   4 -16 966.228 330.236  16
   2  -4  16 383.062 293.251   2
   2  -4  17 1357.24 442.341   6
  -2   4 -17 1589.36 422.239  16
   2  -4  17 1049.17 394.983   2
   2  -3 -17 2445.99 528.846  16
   2  -3 -17 1785.69 473.283  14
   2  -3 -16-99.5128 177.946   5
   2  -3 -16-187.208 205.673  16
  -2   3  16-322.741 275.785  12
   2  -3 -16 138.846 224.284  14
   2  -3 -15 2662.63 535.053   5
  -2   3  15 2359.33 538.583  12
   2  -3 -15 2729.38 522.631  14
   2  -3 -15 2152.77 452.680  16
   2  -3 -14 765.820 354.885   5
  -2   3  14 649.026 341.692  12
   2  -3 -14 229.706 176.662  14
   2  -3 -14-185.221 186.721  16
  -2   3  14 228.970 169.485   9
   2  -3 -13 2352.26 438.267   5
   2  -3 -13 1714.06 358.700  16
  -2   3  13 1787.15 419.547  12
   2  -3 -13 1916.98 398.027  14
  -2   3  13 1802.55 370.749  10
  -2   3  13 1771.56 366.111   9
   2  -3 -12 1746.46 368.847   5
   2  -3 -12 773.292 241.267  14
   2  -3 -12 1196.49 302.637  16
  -2   3  12 1593.78 365.678  12
  -2   3  12 1349.70 305.297  10
  -2   3  12 1026.45 267.456   9
   2  -3 -11 4522.74 538.368   5
  -2   3  11 4240.52 542.329  12
   2  -3 -11 4384.31 517.456  14
   2  -3 -11 4237.78 487.855  16
  -2   3  11 4678.13 492.582  10
  -2   3  11 3634.06 454.639   9
   2  -3 -10 178.015 139.534   5
  -2   3  10 220.107 127.728   2
  -2   3  10 272.591 184.853  12
   2  -3 -10 48.7077 116.571  16
   2  -3 -10 480.251 205.010  14
  -2   3  10 146.163 103.649  10
  -2   3  10 149.341 124.359   9
   2  -3  -9 2643.37 357.467   5
  -2   3   9 2392.03 275.886   2
   2  -3  -9 2331.02 237.299   3
   2  -3  -9 2594.06 361.597  14
  -2   3   9 2012.55 329.907  12
   2  -3  -9 2430.45 344.919  16
  -2   3   9 2349.91 338.948   9
  -2   3   9 2340.55 317.631  10
   2  -3  -8 332.272 153.839   5
   2  -3  -8 345.062 100.911   3
  -2   3   8 257.270 98.8332   2
  -2   3   8 361.073 168.060  12
   2  -3  -8 477.224 144.220  16
   2  -3  -8 229.314 135.268  14
  -2   3   8 421.243 144.503  10
  -2   3   8 218.416 149.183   9
   2  -3  -7 41381.2 1392.42   5
   2  -3  -7 39300.3 1093.24   3
  -2   3   7 40256.2 1428.13  12
   2  -3  -7 41439.6 1347.35  16
   2  -3  -7 39462.1 1361.07  14
  -2   3   7 40145.0 1269.64  10
  -2   3   7 41692.8 1405.19   9
   2  -3  -6 67093.6 1810.76   5
   2  -3  -6 62105.4 1514.60   3
  -2   3   6 65398.7 1860.72  12
   2  -3  -6 66808.2 1809.61  14
   2  -3  -6 64738.5 1755.00  16
  -2   3   6 66308.1 1826.38   9
  -2   3   6 64657.2 1671.65  10
   2  -3  -5 2863.14 279.795   5
   2  -3  -5 2289.42 191.626   3
  -2   3   5 2498.48 275.557  12
   2  -3  -5 2252.77 237.055  16
   2  -3  -5 2435.76 262.145  14
  -2   3   5 2438.18 228.091  10
  -2   3   5 2144.41 246.991   9
   2  -3  -4 13432.7 589.781   5
   2  -3  -4 13382.3 591.493  14
  -2   3   4 14191.7 634.426  12
  -2   3   4 14596.2 640.378   9
  -2   3   4 13334.2 508.712  10
   2  -3  -3 10352.6 462.379   5
   2  -3  -3 8731.17 437.135  14
  -2   3   3 9603.11 469.775  12
  -2   3   3 9135.19 467.241   9
  -2   3   3 9465.46 374.323  10
   2  -3  -2 3022.32 221.649   5
   2  -3  -2 3129.17 232.921  14
  -2   3   2 2790.44 222.962  12
  -2   3   2 2811.90 233.410   9
  -2   3   2 2956.18 173.689  10
   2  -3  -1 3716.87 227.292   6
   2  -3  -1 3471.15 222.127   5
   2  -3  -1 3333.21 168.053   2
  -2   3   1 3697.78 222.859  12
   2  -3  -1 3596.10 246.793  14
  -2   3   1 3471.90 241.225   9
   2  -3   0 645.858 97.2544   5
   2  -3   0 666.471 98.5338   6
   2  -3   0 564.419 83.2961   2
  -2   3   0 572.653 77.9494  12
   2  -3   0 683.124 104.517  14
  -2   3   0 607.438 92.9964   9
   2  -3   1 9381.49 381.735   5
   2  -3   1 9279.06 357.760   6
   2  -3   1 8091.08 334.214   1
  -2   3  -1 9516.47 356.581   1
   2  -3   1 9679.66 378.278   2
  -2   3  -1 9252.12 406.044  17
   2  -3   1 8581.16 385.697  14
  -2   3  -1 9220.22 377.704   7
  -2   3  -1 8793.32 324.294   9
   2  -3   1 9093.95 400.979   8
   2  -3   2 1761.13 159.517   6
  -2   3  -2 1657.87 158.425   1
   2  -3   2 1849.93 180.667   2
  -2   3  -2 1827.02 181.273  17
   2  -3   2 2178.46 192.880   8
  -2   3  -2 1686.61 105.516   9
  -2   3  -2 1942.74 171.039   7
   2  -3   3 5155.77 305.235   6
  -2   3  -3 5607.31 325.463   1
   2  -3   3 5440.74 336.507   2
  -2   3  -3 4571.35 321.791  15
  -2   3  -3 4779.52 303.410   7
   2  -3   3 4830.30 299.213   8
   2  -3   4 22355.9 775.347   6
   2  -3   4 21964.7 802.138   2
  -2   3  -4 22190.3 788.334   1
  -2   3  -4 21904.0 815.115  15
   2  -3   4 20853.9 726.339   8
  -2   3  -4 22202.3 782.227   7
   2  -3   5 3971.55 332.861   6
   2  -3   5 4666.68 368.208   2
  -2   3  -5 4491.85 364.591  15
   2  -3   5 3942.90 293.996   8
  -2   3  -5 4060.29 326.688   7
   2  -3   6 7553.08 502.533   2
  -2   3  -6 6792.11 483.993  15
  -2   3  -6 5838.21 436.355   7
   2  -3   6 6992.00 411.770   8
   2  -3   7 13973.4 738.496   2
  -2   3  -7 13631.2 696.451   3
  -2   3  -7 12648.6 686.732   7
   2  -3   8 12992.8 744.150   2
  -2   3  -8 12606.4 689.958   3
  -2   3  -8 12743.2 726.382   7
   2  -3   9 1204.61 264.717   2
  -2   3  -9 1193.94 229.324   3
  -2   3  -9 1058.33 246.283   7
  -2   3 -10 2239.92 326.389   3
   2  -3  10 1984.18 348.413   2
  -2   3 -10 1936.13 327.412   7
   2  -3  11 17911.7 1060.42   2
  -2   3 -11 16722.0 939.160   3
  -2   3 -11 17217.8 1030.28   7
  -2   3 -12 12578.3 837.022   3
   2  -3  12 13393.8 952.570   2
   2  -3  12 12326.1 837.328  12
  -2   3 -12 13683.4 970.135   7
   2  -3  13 1987.34 391.264   2
   2  -3  13 1584.19 342.438  12
  -2   3 -13 1856.09 382.826   7
   2  -3  14 827.556 329.720   6
   2  -3  14 1805.08 417.142   2
  -2   3 -14 951.544 314.021  16
  -2   3 -14 1751.58 417.038   7
   2  -3  15 668.027 338.147   6
  -2   3 -15 492.629 268.589  16
   2  -3  15 1443.30 411.540   2
   2  -3  16 173.274 227.324   6
  -2   3 -16-152.518 258.024  16
   2  -3  16 50.0761 195.179   2
   2  -3  17 749.218 295.733   6
  -2   3 -17 387.741 286.955  16
   2  -3  17 686.343 353.210   2
   2  -2 -18 227.007 213.247  14
   2  -2 -18-33.7678 230.820  16
   2  -2 -17 547.596 333.160   5
   2  -2 -17 135.200 157.528  14
   2  -2 -17 239.147 232.005  16
  -2   2  17 63.9312 199.582  12
   2  -2 -16 356.443 294.619   5
   2  -2 -16 640.925 293.902  14
   2  -2 -16-25.6982 175.643  16
  -2   2  16-253.631 199.506  12
   2  -2 -15 1145.02 393.665   5
  -2   2  15 867.795 356.624  12
   2  -2 -15 478.858 251.229  14
   2  -2 -15 407.580 248.436  16
   2  -2 -14 6126.18 721.698   5
  -2   2  14 4803.89 677.520  12
   2  -2 -14 5419.57 664.105  14
   2  -2 -14 5835.15 682.646  16
  -2   2  14 5159.42 607.778   9
   2  -2 -13 19192.1 1221.10   5
   2  -2 -13 18500.3 1175.19  14
   2  -2 -13 19163.5 1178.49  16
  -2   2  13 18709.9 1234.34  12
  -2   2  13 16301.9 1047.17   9
   2  -2 -12 17446.8 1084.16   5
  -2   2  12 14883.2 873.095   2
   2  -2 -12 16137.7 1019.90  14
  -2   2  12 15200.0 1045.98  12
   2  -2 -12 14012.3 957.084  16
  -2   2  12 13794.3 916.272   9
  -2   2  12 13935.6 910.392  10
  -2   2  11 1680.79 272.206   2
   2  -2 -11 1394.78 299.479  14
  -2   2  11 1252.18 303.997  12
   2  -2 -11 1252.87 271.246  16
  -2   2  11 1494.95 282.966   9
  -2   2  11 1468.57 282.216  10
  -2   2  10 24014.2 1019.74   2
   2  -2 -10 24110.4 920.596   3
  -2   2  10 25430.8 1245.57  12
   2  -2 -10 25274.2 1163.98  16
   2  -2 -10 25782.6 1182.26  14
  -2   2  10 25666.8 1148.03   9
  -2   2  10 23631.2 1070.19  10
  -2   2   9 27142.3 1029.69   2
   2  -2  -9 26145.0 933.889   3
   2  -2  -9 27574.9 1158.67  14
  -2   2   9 27973.9 1231.75  12
   2  -2  -9 28089.4 1166.21  16
  -2   2   9 26814.2 1075.86  10
  -2   2   9 27794.3 1154.60   9
  -2   2   8 6521.42 431.501   2
   2  -2  -8 6163.52 392.085   3
   2  -2  -8 6474.84 492.757  14
  -2   2   8 6540.34 535.557  12
   2  -2  -8 6722.68 505.530  16
  -2   2   8 6471.44 492.608   9
  -2   2   8 6392.62 458.022  10
  -2   2   7 22071.9 798.375   2
   2  -2  -7 21977.2 762.494   3
   2  -2  -7 23125.6 927.370  16
  -2   2   7 21376.1 953.484  12
   2  -2  -7 23455.9 922.015  14
  -2   2   7 22679.4 925.833   9
  -2   2   7 22698.8 848.218  10
   2  -2  -6 21948.3 870.431   5
   2  -2  -6 22682.6 733.932   3
   2  -2  -6 22363.5 848.803  14
  -2   2   6 21066.0 886.167  12
   2  -2  -6 21700.3 848.369  16
  -2   2   6 21872.9 770.772  10
  -2   2   6 21796.7 870.514   9
   2  -2  -5 1046.45 180.951   5
   2  -2  -5 1140.72 140.498   3
   2  -2  -5 1077.85 164.783  14
   2  -2  -5 1167.39 183.374  16
  -2   2   5 799.964 152.946  12
  -2   2   5 863.521 166.699   9
  -2   2   5 1288.01 155.224  10
   2  -2  -4 23876.2 801.474   5
   2  -2  -4 23431.6 694.612   3
   2  -2  -4 23193.6 769.141  14
  -2   2   4 23927.9 821.531  12
   2  -2  -4 23012.4 771.793  16
  -2   2   4 25712.1 834.760   9
  -2   2   4 22932.4 671.404  10
   2  -2  -3 858.929 127.549   5
   2  -2  -3 706.604 101.895   3
   2  -2  -3 903.468 122.488  14
  -2   2   3 823.976 122.392  12
  -2   2   3 877.118 95.3227  10
  -2   2   3 730.654 126.644   9
   2  -2  -2 88365.2 1765.97   5
  -2   2   2 86945.9 1769.78  12
   2  -2  -2 84717.1 1735.95  14
  -2   2   2 86277.9 1789.13   9
   2  -2  -1 266739. 4967.55   5
   2  -2  -1 270542. 4894.09   6
  -2   2   1 269553. 4943.14  12
   2  -2  -1 258467. 4962.00  14
  -2   2   1 258808. 4973.85   9
   2  -2   0-2.80102 45.0751   5
   2  -2   0 0.40512 36.4031   6
  -2   2   0-16.1151 29.7393   1
   2  -2   0-0.35308 45.9822   2
   2  -2   0 6.11030 42.0037  14
  -2   2   0-38.9248 43.8474   9
   2  -2   1 110776. 2190.81   6
   2  -2   1 114753. 2291.58   5
   2  -2   1 108420. 2200.70   1
   2  -2   1 112199. 2284.94   2
  -2   2  -1 117706. 2218.56   1
  -2   2  -1 110942. 2299.62  17
  -2   2  -1 113017. 2290.20   7
  -2   2  -1 110739. 2126.87   9
  -2   2  -2 347.467 82.0557   1
   2  -2   2 283.595 86.0653   2
  -2   2  -2 252.970 71.6572   7
   2  -2   2 340.620 69.7414   6
   2  -2   2 404.920 92.9924   8
   2  -2   3 14180.0 571.070   2
  -2   2  -3 15391.2 599.880  15
  -2   2  -3 13631.8 399.665  13
   2  -2   3 14664.8 513.468   8
   2  -2   3 14109.1 551.048  10
  -2   2  -3 14613.2 567.187   7
  -2   2  -4 160.148 85.3895   7
   2  -2   4 297.036 102.853   2
  -2   2  -4 65.1055 74.1305  15
   2  -2   4 542.853 149.810  10
   2  -2   4 217.395 83.6472   8
   2  -2   5 22979.3 852.558   2
  -2   2  -5 21705.5 841.835  15
   2  -2   5 19494.4 464.746   9
   2  -2   5 20364.0 801.408  10
  -2   2  -5 21589.4 824.431   7
   2  -2   5 21982.7 702.380   8
   2  -2   6 860.155 184.941   2
  -2   2  -6 947.745 188.197   7
   2  -2   6 908.201 89.1388   9
   2  -2   6 861.245 195.397  10
  -2   2  -7 79511.6 2040.72   3
   2  -2   7 82834.6 2177.19   2
   2  -2   7 79140.2 2144.57  10
   2  -2   7 74338.3 1626.41   9
  -2   2  -7 84350.8 2175.39   7
  -2   2  -8 17602.3 809.685   3
   2  -2   8 17873.7 887.302   2
   2  -2   8 14937.3 528.378   9
   2  -2   8 17004.0 871.655  10
  -2   2  -8 15655.0 827.781   7
  -2   2  -9 2958.85 342.308   3
   2  -2   9 3394.60 396.672   2
  -2   2  -9 3678.90 412.081   7
   2  -2  10 1797.82 337.633   2
  -2   2 -10 1865.29 283.380   3
  -2   2 -10 2302.45 373.581   7
  -2   2 -11 8295.66 618.382   3
   2  -2  11 8697.71 724.968   2
  -2   2 -11 8483.02 722.742   7
   2  -2  12 108.448 155.158   2
  -2   2 -12-10.5729 140.217   7
   2  -2  13-54.6131 135.878   2
   2  -2  13-58.5351 178.211  12
  -2   2 -13 129.093 135.383  16
  -2   2 -13 213.824 185.153   7
   2  -2  14 1494.46 399.939   2
   2  -2  14 1598.69 371.980  12
  -2   2 -14 1830.91 433.167  16
  -2   2 -14 1556.50 397.099   7
  -2   2 -15-216.311 203.540  16
   2  -2  15-111.458 216.479   2
  -2   2 -16 1140.76 360.263  16
   2  -2  16 1307.20 370.396   2
  -2   2 -17-5.98718 187.483  16
   2  -2  17-208.987 228.228   2
  -2   1  18 244.668 270.774  12
   2  -1 -18-47.9947 175.169  16
   2  -1 -17 246.073 189.014   5
   2  -1 -17 58.6804 224.157  14
   2  -1 -17 503.793 263.033  16
  -2   1  17 603.768 297.111  12
   2  -1 -16 267.920 271.738   5
  -2   1  16 231.086 205.286  12
   2  -1 -16 201.578 204.352  16
   2  -1 -16-266.482 251.520  14
   2  -1 -15 255.067 182.815   5
   2  -1 -15 435.816 250.995  16
   2  -1 -15 100.958 171.713  14
  -2   1  15-26.9891 168.602  12
   2  -1 -14 106.485 149.530   5
   2  -1 -14 82.0480 151.096  16
  -2   1  14-228.414 214.774  12
   2  -1 -14-137.337 178.320  14
  -2   1  14 68.8347 125.626   9
  -2   1  13 3470.96 439.271   2
  -2   1  13 4606.97 580.470  12
   2  -1 -13 4261.20 535.574  14
   2  -1 -13 3983.90 530.544  16
  -2   1  13 3358.87 446.606   9
  -2   1  12 1597.42 288.148   2
   2  -1 -12 1585.79 312.444  14
  -2   1  12 2095.51 381.250  12
   2  -1 -12 1549.53 316.122  16
  -2   1  12 937.517 242.186   9
   2  -1 -11 2410.24 300.811   3
  -2   1  11 2369.74 330.036   2
   2  -1 -11 2737.54 391.346  14
  -2   1  11 2957.27 420.601  12
   2  -1 -11 2755.78 398.297  16
  -2   1  11 2400.69 353.038   9
   2  -1 -10 5892.83 436.056   3
  -2   1  10 6387.72 508.005   2
   2  -1 -10 5916.69 511.048  14
  -2   1  10 5776.55 548.908  12
   2  -1 -10 6293.97 550.669  16
  -2   1  10 6157.68 512.583   9
  -2   1  10 5876.58 492.514  10
   2  -1  -9 1043.02 175.766   3
  -2   1   9 1116.83 195.289   2
  -2   1   9 757.906 203.214  12
   2  -1  -9 1467.08 261.730  14
   2  -1  -9 1220.97 235.781  16
  -2   1   9 1069.17 204.474   9
  -2   1   9 1241.78 214.496  10
   2  -1  -8 788.552 147.002   3
  -2   1   8 870.843 177.274   2
  -2   1   8 901.857 210.324  12
   2  -1  -8 704.045 161.527  14
   2  -1  -8 803.769 180.043  16
  -2   1   8 751.661 175.813   9
  -2   1   8 690.760 156.539  10
   2  -1  -7 3877.15 300.836   3
  -2   1   7 4444.93 333.319   2
   2  -1  -7 4412.51 356.681  14
  -2   1   7 5201.52 416.239  12
   2  -1  -7 3765.65 342.139  16
  -2   1   7 4459.59 335.189  10
  -2   1   7 4080.70 355.169   9
   2  -1  -6 8851.84 501.433   5
  -2   1   6 8494.06 433.875   2
   2  -1  -6 8513.98 430.148   3
   2  -1  -6 8582.46 464.105  14
   2  -1  -6 8694.91 497.936  16
  -2   1   6 8955.66 525.605  12
  -2   1   6 8884.60 496.040   9
  -2   1   6 8430.44 427.159  10
   2  -1  -5 259.392 107.812   5
   2  -1  -5 839.770 134.129   3
   2  -1  -5 595.310 127.778  14
  -2   1   5 620.182 136.199  12
   2  -1  -5 684.960 136.193  16
  -2   1   5 558.194 101.384  10
  -2   1   5 634.310 133.358   9
   2  -1  -4 10241.5 461.834   5
   2  -1  -4 9560.13 401.968   3
  -2   1   4 10630.9 479.179  12
   2  -1  -4 10445.3 461.091  16
   2  -1  -4 9692.87 413.247  14
  -2   1   4 9804.87 362.111  10
  -2   1   4 10108.3 460.565   9
   2  -1  -3 24246.5 722.083   5
   2  -1  -3 23772.2 677.326   3
   2  -1  -3 23583.4 656.157  14
  -2   1   3 22419.8 712.676  12
  -2   1   3 23240.3 559.989  10
  -2   1   3 24065.3 724.034   9
   2  -1  -2 385458. 7111.22   5
   2  -1  -2 390236. 7089.63   3
  -2   1   2 393723. 7118.40  12
   2  -1  -2 385672. 7036.51  14
  -2   1   2 376991. 7113.16   9
   2  -1  -1 636643. 11286.9   5
   2  -1  -1 636457. 11163.0  11
   2  -1  -1 652550. 11240.4  14
  -2   1   1 640530. 11276.7   9
   2  -1   0 210648. 4010.71   5
   2  -1   0 210831. 3866.79   1
   2  -1   0 217917. 4020.57   2
  -2   1   0 209187. 4005.06  17
  -2   1   0 211431. 3927.15   9
   2  -1   0 215104. 3889.80  10
  -2   1   0 214777. 4025.59   7
   2  -1   1 196639. 3564.13   2
   2  -1   1 192400. 3551.31   5
  -2   1  -1 185769. 3340.28   4
   2  -1   1 201127. 3488.38  10
  -2   1  -1 195028. 3561.49   7
   2  -1   2 16.2435 54.7978   2
  -2   1  -2 6.37005 55.4762   7
  -2   1  -2 68.1668 32.0545   4
   2  -1   2 147.812 60.2747   8
   2  -1   2 44.4094 23.2914   9
   2  -1   2 176.741 66.6009  10
   2  -1   3 49066.3 1286.92   2
  -2   1  -3 51343.1 1301.87  15
  -2   1  -3 49304.8 1136.94  13
   2  -1   3 47379.7 1127.75   8
  -2   1  -3 51169.9 1297.98   7
   2  -1   3 51519.9 1282.94  10
   2  -1   4 2861.50 263.198   2
  -2   1  -4 2978.05 274.366  15
   2  -1   4 2314.81 176.311   8
  -2   1  -4 2949.20 271.684   7
   2  -1   4 2774.34 266.611  10
  -2   1  -5-35.8181 91.6861   7
   2  -1   5 95.7047 48.0933   9
   2  -1   5 74.8288 101.242  10
   2  -1   6 782.914 159.434   2
  -2   1  -6 659.923 172.212   7
   2  -1   6 682.386 158.836  10
   2  -1   6 507.127 88.6234   9
   2  -1   7 4679.34 419.861   2
  -2   1  -7 4345.17 355.118   3
  -2   1  -7 5222.45 438.918   7
   2  -1   7 4419.70 416.051  10
   2  -1   7 4157.75 269.312   9
   2  -1   8 271.715 137.706   2
  -2   1  -8 12.8649 70.7920   3
  -2   1  -8 198.818 112.360   7
   2  -1   8-198.290 138.204  10
   2  -1   8-49.7156 61.2582   9
  -2   1  -9 27134.0 1061.88   3
   2  -1   9 30135.5 1258.21   2
   2  -1   9 25414.1 886.936   9
   2  -1   9 30185.1 1288.18  10
  -2   1  -9 29077.6 1261.57   7
   2  -1  10 1900.16 338.698   2
  -2   1 -10 2462.60 312.086   3
  -2   1 -10 2430.35 373.864   7
   2  -1  10 2142.02 366.438  10
   2  -1  11-111.824 128.520   2
   2  -1  11 98.3483 161.727  10
  -2   1 -11 58.7605 181.937   7
   2  -1  12 6344.80 658.576   2
  -2   1 -12 4987.58 600.017  16
  -2   1 -12 5482.95 630.699   7
   2  -1  13 522.306 216.217   2
  -2   1 -13 837.743 268.948  16
  -2   1 -13 522.798 235.664   7
   2  -1  14 1066.94 322.135  12
  -2   1 -14 1393.85 347.109  16
   2  -1  14 1671.61 394.312   2
  -2   1 -15 3125.50 572.990  16
   2  -1  15 3301.11 569.489  12
   2  -1  15 3013.15 539.913   2
  -2   1 -16 1596.75 412.868  16
   2  -1  16 1687.18 443.651   2
  -2   1 -17 456.741 278.466  16
  -2   1 -17 1069.19 434.451  14
   2  -1  17 405.488 266.398   2
   2   0 -18 1345.29 501.143   5
   2   0 -18 845.413 358.168  16
  -2   0  18 574.478 325.892  12
   2   0 -17 161.295 255.960   5
  -2   0  17 18.8517 188.154  12
   2   0 -17 77.5355 160.407  16
   2   0 -17 250.144 203.582  14
   2   0 -16 48.4193 181.889   5
  -2   0  16 133.829 185.750  12
   2   0 -16 75.7957 132.856  14
   2   0 -16-69.7428 213.497  16
   2   0 -15 194.467 180.975   5
   2   0 -15-212.739 223.842  14
  -2   0  15 19.4746 141.742  12
   2   0 -15 82.1693 179.545  16
  -2   0  14 599.579 215.650   2
   2   0 -14 874.803 272.035  14
  -2   0  14 1002.42 314.519  12
   2   0 -14 599.745 247.992  16
  -2   0  14 637.045 236.486   9
  -2   0  13 662.611 232.320   2
   2   0 -13 833.715 249.234  14
   2   0 -13 804.453 260.706  16
  -2   0  13 754.615 250.120  12
  -2   0  13 454.339 180.074   9
   2   0 -12 2994.64 358.920   3
  -2   0  12 2546.63 362.622   2
  -2   0  12 2531.95 386.930  12
   2   0 -12 3177.16 444.714  16
   2   0 -12 3242.06 417.166  14
  -2   0  12 3124.13 388.470   9
   2   0 -11 3081.92 344.561   3
  -2   0  11 3297.71 391.666   2
   2   0 -11 3542.85 412.879  14
   2   0 -11 3685.74 448.237  16
  -2   0  11 3521.30 434.236  12
  -2   0  11 3966.44 418.441   9
  -2   0  10 14809.8 783.191   2
   2   0 -10 14284.8 727.159   3
  -2   0  10 14360.7 843.897  12
   2   0 -10 15307.8 807.618  14
   2   0 -10 14200.7 837.570  16
  -2   0  10 14770.1 788.275   9
  -2   0   9 18495.2 843.626   2
   2   0  -9 17857.6 789.268   3
  -2   0   9 18539.2 917.500  12
   2   0  -9 18623.9 907.861  16
   2   0  -9 19158.6 853.042  14
  -2   0   9 17650.9 830.893   9
  -2   0   8 19153.6 802.786   2
   2   0  -8 20146.9 792.520   3
  -2   0   8 18504.1 855.819  12
   2   0  -8 20152.0 889.373  16
   2   0  -8 18354.6 788.907  14
  -2   0   8 18467.8 806.296   9
   2   0  -7 545.511 117.417   3
  -2   0   7 239.167 105.743   2
   2   0  -7 389.396 118.968  14
  -2   0   7 267.820 116.006  12
   2   0  -7 396.341 135.354  16
  -2   0   7 444.066 131.885   9
   2   0  -6 3290.08 269.355   3
  -2   0   6 3617.83 288.658   2
  -2   0   6 3806.97 319.940  12
   2   0  -6 3690.91 312.622  16
   2   0  -6 3314.48 265.278  14
  -2   0   6 3358.57 292.969   9
   2   0  -5 10459.2 494.435   5
   2   0  -5 10019.0 453.766   3
   2   0  -5 10325.1 434.079  14
  -2   0   5 9816.38 484.602  12
   2   0  -5 11977.6 524.649  16
  -2   0   5 10882.8 497.207   9
   2   0  -4 176.992 79.3338   5
   2   0  -4 106.369 51.9105   3
  -2   0   4 67.4415 57.1228  12
   2   0  -4 257.367 93.4995  16
   2   0  -4 129.464 58.4605  14
  -2   0   4 133.411 77.2791   9
   2   0  -3 7977.50 349.519   5
  -2   0   3 7167.16 272.131   1
   2   0  -3 7719.70 335.881   3
   2   0  -3 7748.05 277.868   1
  -2   0   3 7899.30 353.547  12
   2   0  -3 7534.39 269.608  14
   2   0  -3 7262.76 336.360  16
  -2   0   3 7344.50 342.097   9
   2   0  -2 92961.0 1904.68   5
  -2   0   2 90928.7 1743.75   1
   2   0  -2 91568.4 1917.64   3
   2   0  -2 94209.1 1748.64   1
   2   0  -2 90350.4 1777.07  14
   2   0  -2 95191.5 1865.91  11
  -2   0   2 92848.8 1916.31   9
   2   0  -1 5127.48 235.087   5
   2   0  -1 4965.41 238.893   3
   2   0  -1 4719.88 219.284  11
  -2   0   1 5136.98 211.146  17
  -2   0   1 5091.31 234.473   9
   2   0  -1 5081.17 175.546  10
  -2   0   0 73912.6 1499.58   4
   2   0   0 74054.1 1562.90   5
   2   0   0 74501.1 1570.52  11
  -2   0   0 74978.6 1508.71   9
  -2   0   0 73984.8 1574.60   7
   2   0   0 75745.7 1510.28  10
   2   0   1 2865.59 206.405   2
  -2   0  -1 3027.26 171.284   4
   2   0   1 3056.94 195.405  10
  -2   0  -1 3279.23 214.383   7
  -2   0  -2 52.0889 45.4085   4
  -2   0  -2 110.670 59.8152   7
   2   0   2 85.5733 58.1526   2
  -2   0  -2 28.0493 45.9127  13
  -2   0  -2 1.46118 55.1408  15
   2   0   2 13.6656 61.0862  10
  -2   0  -3 19046.8 614.042   4
   2   0   3 20043.8 693.627   2
  -2   0  -3 19735.0 680.375  15
  -2   0  -3 19596.3 636.972  13
  -2   0  -3 19318.9 699.089   7
   2   0   3 19995.8 704.529  10
   2   0   3 19150.5 510.315   8
  -2   0  -4 1487.14 204.938   7
   2   0   4 1685.90 207.269   2
  -2   0  -4 1990.22 215.614  15
   2   0   4 1539.74 122.378   8
   2   0   4 1680.27 214.212  10
   2   0   5 53999.4 1492.05   2
  -2   0  -5 51003.3 1498.57   7
   2   0   5 51581.8 1508.24  10
   2   0   6 17199.9 776.458   2
  -2   0  -6 15934.7 636.879   3
  -2   0  -6 17603.6 803.779   7
   2   0   6 16367.7 778.480  10
   2   0   6 15113.6 590.260   9
   2   0   7 86.0979 82.8890   2
  -2   0  -7 88.6900 83.1724   3
   2   0   7 62.8677 127.512  10
  -2   0  -7 0.27781 124.674   7
   2   0   7-108.141 87.0716   9
  -2   0  -8 67211.6 1788.58   3
   2   0   8 74921.3 2103.24   2
   2   0   8 70799.0 2106.96  10
  -2   0  -8 72113.6 2129.72   7
   2   0   8 64055.8 1734.29   9
   2   0   9 22187.9 1066.20   2
  -2   0  -9 20315.1 850.676   3
   2   0   9 22246.8 1106.73  10
  -2   0  -9 22793.9 1118.17   7
   2   0   9 19721.9 819.953   9
   2   0  10 6403.18 591.454   2
  -2   0 -10 6589.36 629.275   7
   2   0  10 6538.29 625.833  10
   2   0  11 51.8386 145.768   2
  -2   0 -11 117.288 146.534  16
   2   0  11-58.5805 144.717  10
  -2   0 -11 353.508 202.127   7
   2   0  12 11280.8 886.143   2
  -2   0 -12 12490.3 945.251  16
  -2   0 -12 11649.3 948.246   7
   2   0  12 11545.5 949.806  10
   2   0  13 1851.38 375.281   2
  -2   0 -13 3219.61 519.945  16
  -2   0 -13 2194.25 453.353   7
  -2   0 -14 1442.07 370.158  16
   2   0  14 1701.63 410.762  12
   2   0  14 1875.51 427.935   2
  -2   0 -15 400.121 233.945  16
   2   0  15 519.284 276.970  12
   2   0  15 552.577 302.357   2
  -2   0 -16 664.329 278.758  16
   2   0  16 1010.85 393.050  12
  -2   0 -16 1342.84 448.169  14
  -2   0 -17 881.549 336.718  16
   2   1 -18 191.667 227.606   5
  -2  -1  18-15.4694 141.319  12
   2   1 -18-205.271 283.041  16
   2   1 -17 105.568 223.427   5
  -2  -1  17 169.500 171.040  12
   2   1 -17-71.1019 238.567  16
   2   1 -17 286.094 250.124  14
   2   1 -16 1001.82 349.923   5
  -2  -1  16 1532.43 392.128  12
   2   1 -16 1553.30 376.833  14
   2   1 -16 1177.13 353.850  16
   2   1 -15 212.497 154.615   5
  -2  -1  15 11.0245 170.110   2
   2   1 -15-83.2737 227.199  16
  -2  -1  15 274.757 200.898  12
   2   1 -15-9.40501 128.931  14
  -2  -1  14 45.0337 123.041   2
   2   1 -14 273.201 161.777  14
   2   1 -14 108.273 155.755  16
  -2  -1  14-76.9617 142.408  12
   2   1 -13 197.747 125.772   3
  -2  -1  13 258.530 142.351   2
  -2  -1  13 68.4598 172.188  12
   2   1 -13 340.222 184.398  14
   2   1 -13-29.7445 146.546  16
  -2  -1  13 315.553 167.785   9
  -2  -1  12 22787.9 1139.70   2
   2   1 -12 23930.6 1086.37   3
   2   1 -12 23371.6 1121.86  14
   2   1 -12 23376.9 1216.84  16
  -2  -1  12 22630.4 1169.02  12
  -2  -1  12 21316.1 1032.83   9
  -2  -1  11 6732.58 557.971   2
   2   1 -11 6356.74 511.716   3
  -2  -1  11 6011.91 555.470  12
   2   1 -11 7594.63 632.926  16
  -2  -1  11 6432.24 513.019   9
   2   1 -10 157.546 109.243   3
  -2  -1  10-83.9737 129.528   2
  -2  -1  10-55.2232 124.593  12
   2   1 -10 105.656 137.593  16
  -2  -1  10-50.9279 106.497   9
  -2  -1   9 11140.2 640.456   2
   2   1  -9 11079.7 624.311   3
   2   1  -9 11927.2 695.444  16
  -2  -1   9 10648.7 649.930  12
  -2  -1   9 11690.3 627.799   9
  -2  -1   8 25567.6 966.601   2
   2   1  -8 26012.3 958.142   3
   2   1  -8 25871.3 1027.99  16
  -2  -1   8 26006.7 1006.71  12
  -2  -1   8 25764.6 940.997   9
  -2  -1   7 22303.2 844.375   2
   2   1  -7 22210.1 830.603   3
   2   1  -7 22666.3 887.302  16
  -2  -1   7 23491.6 884.802  12
  -2  -1   7 21808.7 812.908   9
  -2  -1   6 14546.9 616.928   2
   2   1  -6 14907.4 621.432   3
   2   1  -6 14773.3 644.263  16
  -2  -1   6 14209.2 623.702  12
  -2  -1   6 16415.4 635.625   9
   2   1  -5 905.814 145.819   5
   2   1  -5 1053.94 157.061   3
   2   1  -5 967.555 139.126   1
  -2  -1   5 813.548 140.377  12
   2   1  -5 1100.57 159.545  16
  -2  -1   5 1202.52 163.605   9
   2   1  -4 37468.6 999.058   5
   2   1  -4 39336.6 963.478   1
   2   1  -4 39082.0 1031.24   3
  -2  -1   4 38464.0 1013.68  12
   2   1  -4 39138.3 1027.75  16
   2   1  -4 37047.3 841.736  14
  -2  -1   4 37500.6 1005.12   9
  -2  -1   3 43318.3 992.527   6
   2   1  -3 43251.9 1034.26   5
   2   1  -3 45094.8 989.747   1
  -2  -1   3 39584.7 967.730   1
   2   1  -3 43225.7 1066.61   3
   2   1  -3 43997.6 1047.08  16
  -2  -1   3 43752.9 1062.92   9
  -2  -1   2 174728. 3369.60   6
   2   1  -2 187774. 3458.27   5
   2   1  -2 183113. 3513.43   3
   2   1  -2 183068. 3506.38  11
  -2  -1   2 189660. 3523.84   9
  -2  -1   1 127312. 2362.29   4
   2   1  -1 125202. 2310.40   5
   2   1  -1 129462. 2346.61   3
   2   1  -1 126533. 2378.79  11
  -2  -1   1 124538. 2352.41   9
  -2  -1   1 127796. 2329.50   7
   2   1  -1 125499. 2305.79  10
  -2  -1   0 2705.12 178.689   4
   2   1   0 2259.08 161.544   5
   2   1   0 2858.43 163.946   3
   2   1   0 2723.83 193.733  11
  -2  -1   0 2615.28 177.288   7
   2   1   0 2603.34 177.585  10
  -2  -1  -1 12982.6 457.535   4
   2   1   1 12504.6 467.384   2
  -2  -1  -1 12700.0 472.388  13
  -2  -1  -1 12751.2 471.768   7
   2   1   1 13886.6 492.970  10
  -2  -1  -2 4372.39 267.148   4
   2   1   2 4327.82 274.891   2
  -2  -1  -2 3640.26 233.074  15
  -2  -1  -2 3700.23 256.746  13
  -2  -1  -2 4150.99 276.360   7
   2   1   2 4076.23 277.262  10
  -2  -1  -3 30837.7 907.171   4
   2   1   3 31490.8 938.672   2
  -2  -1  -3 29858.2 918.171  13
  -2  -1  -3 31044.2 906.591  15
   2   1   3 29601.3 629.685   8
   2   1   3 32431.0 987.014  10
  -2  -1  -3 31037.0 960.471   7
   2   1   4 50749.7 1394.40   2
  -2  -1  -4 52385.8 1389.14   4
  -2  -1  -4 51064.6 1448.77   7
   2   1   4 53162.3 1472.38  10
   2   1   5 1815.82 229.308   2
   2   1   5 2191.74 269.263  10
  -2  -1  -5 2060.16 252.216   7
  -2  -1  -6 21541.6 721.871   3
   2   1   6 23218.5 928.651   2
  -2  -1  -6 23414.9 970.480   7
   2   1   6 22409.2 961.140  10
   2   1   7 8697.69 580.821   2
  -2  -1  -7 8577.59 440.434   3
  -2  -1  -7 9088.88 620.106   7
   2   1   7 9359.63 630.021  10
   2   1   7 8250.90 489.356   9
   2   1   8 1283.41 246.018   2
  -2  -1  -8 1126.39 172.184   3
   2   1   8 1198.04 197.777   9
   2   1   8 943.520 237.184  10
  -2  -1  -8 1106.34 256.235   7
   2   1   9 558.026 164.307   2
  -2  -1  -9 786.878 241.893   7
   2   1   9 526.423 158.039   9
   2   1   9 437.563 211.610  10
   2   1  10 2323.40 372.745   2
  -2  -1 -10 2818.06 408.573  16
   2   1  10 2374.18 397.142  10
  -2  -1 -10 2640.94 411.100   7
   2   1  11-147.749 175.656   2
  -2  -1 -11-79.8910 159.079  16
   2   1  11 78.0419 170.822  10
  -2  -1 -11 24.7431 140.051   7
   2   1  12 214.063 134.074   2
  -2  -1 -12 409.914 212.324  16
  -2  -1 -12 511.961 236.183   7
   2   1  12-223.242 251.266  10
   2   1  13 16.1999 156.594   2
  -2  -1 -13 231.277 214.977  16
   2   1  13-413.385 267.631  10
   2   1  14 1932.98 430.172  12
  -2  -1 -14 1937.32 431.697  16
   2   1  14 2054.86 424.524   2
   2   1  15 4157.41 690.114  12
  -2  -1 -15 3793.06 673.501  14
  -2  -1 -15 4025.45 627.276  16
  -2  -1 -16 5124.38 809.619  14
  -2  -1 -16 3871.91 651.235  16
   2   1  16 3360.16 641.602  12
   2   2 -18 18.6140 207.430   5
  -2  -2  18-39.6664 269.752   6
  -2  -2  18 343.833 247.576  12
   2   2 -18 661.372 311.189  16
   2   2 -17 2051.37 496.757   5
   2   2 -17 1702.54 433.672  16
  -2  -2  17 1399.10 386.956  12
   2   2 -16 534.884 261.402   5
   2   2 -16 266.231 195.807  14
   2   2 -16 441.668 200.255  16
  -2  -2  16 645.257 259.785  12
  -2  -2  15 1973.26 390.673   2
   2   2 -15 1625.23 338.881  14
   2   2 -15 2445.78 467.848  16
  -2  -2  15 1757.61 390.272  12
  -2  -2  14 1234.43 298.716   2
   2   2 -14 1310.21 301.807   3
   2   2 -14 1547.71 316.788  14
   2   2 -14 1362.22 323.880  16
  -2  -2  14 1054.19 274.533  12
   2   2 -13 78.0871 112.557   3
  -2  -2  13-11.4476 120.105   2
  -2  -2  13-4.70546 161.657  12
   2   2 -13-66.4862 171.408  16
  -2  -2  13 397.593 155.694   9
   2   2 -12 3051.29 380.764   3
  -2  -2  12 3037.99 413.673   2
   2   2 -12 3181.77 441.450  16
  -2  -2  12 2582.45 385.616  12
  -2  -2  12 2942.60 358.510   9
  -2  -2  11 21984.1 1056.53   2
   2   2 -11 22115.2 1021.49   3
  -2  -2  11 23019.6 1080.07  12
   2   2 -11 24317.9 1152.31  16
  -2  -2  11 20877.2 947.277   9
   2   2 -10 1457.44 255.233   3
  -2  -2  10 1241.00 240.541   2
  -2  -2  10 1527.08 252.381  12
   2   2 -10 1855.29 294.597  16
  -2  -2  10 1602.15 236.558   9
   2   2  -9 211.823 136.367   3
  -2  -2   9 283.197 126.386   2
   2   2  -9 228.167 122.734  16
  -2  -2   9 7.94227 112.333  12
  -2  -2   9 135.913 92.1958   9
   2   2  -8 12947.7 660.081   3
  -2  -2   8 13209.5 667.494   2
   2   2  -8 12133.8 664.942  16
  -2  -2   8 13541.9 663.031  12
  -2  -2   8 12466.6 599.548   9
  -2  -2   7 55617.9 1539.64   2
   2   2  -7 55993.7 1548.65   3
  -2  -2   7 56375.7 1524.69  12
   2   2  -7 53615.6 1552.97  16
  -2  -2   7 55377.6 1475.18   9
   2   2  -6 2790.19 271.571   3
   2   2  -6 3090.48 271.543   1
  -2  -2   6 2513.96 250.914   2
   2   2  -6 2449.18 253.385  16
  -2  -2   6 2743.38 251.407  12
  -2  -2   6 2881.17 249.758   9
  -2  -2   5 23185.6 766.221   6
   2   2  -5 23610.7 753.992   5
   2   2  -5 23312.7 751.298   1
   2   2  -5 22750.2 786.654   3
  -2  -2   5 24401.4 760.006  12
   2   2  -5 24247.6 785.876  16
  -2  -2   5 21329.3 735.281   9
   2   2  -4 21210.6 647.824   5
  -2  -2   4 20714.1 658.309   6
   2   2  -4 21156.2 709.790   3
   2   2  -4 21382.4 663.934   1
   2   2  -4 20869.9 673.868  16
  -2  -2   4 22473.0 698.835   9
   2   2  -3 125147. 2538.35   5
  -2  -2   3 122641. 2560.80   6
   2   2  -3 129944. 2587.94   1
   2   2  -3 130634. 2656.19   3
   2   2  -3 128302. 2578.11  16
  -2  -2   3 129912. 2647.12   9
  -2  -2   2 37408.4 946.602   4
  -2  -2   2 35446.1 858.158   6
   2   2  -2 36455.5 833.779   5
   2   2  -2 36593.2 928.402   3
   2   2  -2 36909.2 952.854  11
  -2  -2   1 54772.0 1149.56   6
   2   2  -1 51186.0 1105.51   5
  -2  -2   1 49566.2 1208.10   4
   2   2  -1 50809.6 1157.71   3
   2   2  -1 51385.9 1227.77  11
   2   2  -1 50397.7 1192.55  10
  -2  -2   1 51035.9 1113.49   7
  -2  -2   0 8638.43 380.600   4
   2   2   0 8339.40 308.177   3
   2   2   0 8694.79 393.228  11
  -2  -2   0 8165.04 331.754   7
   2   2   0 8466.95 380.592  10
  -2  -2  -1 36554.6 1005.24   4
   2   2   1 35557.1 957.587   2
   2   2   1 38456.5 1044.11  11
  -2  -2  -1 35818.3 1012.57  13
  -2  -2  -1 36784.3 861.427  15
   2   2   1 39135.4 1039.02  10
  -2  -2  -1 37844.6 973.351   7
  -2  -2  -2 31093.9 939.447   4
   2   2   2 31723.0 897.468   2
  -2  -2  -2 31374.8 835.096  15
  -2  -2  -2 30177.4 944.384  13
   2   2   2 31696.7 972.025  10
  -2  -2  -2 31549.2 928.641   7
  -2  -2  -3 37856.0 1125.83   4
   2   2   3 37511.4 1073.47   2
  -2  -2  -3 38132.5 1148.68  13
  -2  -2  -3 39233.7 1145.94   7
   2   2   3 38964.4 1177.75  10
   2   2   4 1935.34 221.098   2
  -2  -2  -4 1802.83 230.795   4
  -2  -2  -4 2062.24 252.127   7
   2   2   4 1756.10 240.444  10
  -2  -2  -5 36.0829 43.8813   3
   2   2   5 104.456 92.9313   2
  -2  -2  -5 93.9996 77.5988   4
  -2  -2  -5-32.4279 82.0410   7
   2   2   5-1.94369 97.4960  10
  -2  -2  -6 1026.87 121.982   3
   2   2   6 1152.30 195.179   2
  -2  -2  -6 767.138 178.686   7
   2   2   6 969.109 211.607  10
  -2  -2  -7 1629.80 160.491   3
   2   2   7 1231.08 223.717   2
  -2  -2  -7 1042.90 223.787   7
   2   2   7 1415.61 266.758  10
   2   2   8 3841.20 416.058   2
  -2  -2  -8 2922.59 384.672   7
   2   2   8 4029.53 449.507  10
   2   2   8 3976.49 380.811   9
   2   2   9 8458.14 637.949   2
  -2  -2  -9 9908.70 698.621  16
  -2  -2  -9 9347.80 735.237   7
   2   2   9 8819.56 604.789   9
   2   2   9 8266.14 708.855  10
   2   2  10 7996.00 653.971   2
  -2  -2 -10 9085.32 725.962  16
  -2  -2 -10 10365.6 822.704   7
   2   2  10 8421.14 737.805  10
   2   2  10 6576.86 549.274   9
   2   2  11 3338.41 454.292   2
  -2  -2 -11 3793.53 494.199  16
  -2  -2 -11 3848.96 534.956   7
   2   2  11 3456.84 516.752  10
   2   2  12 796.893 208.451   2
  -2  -2 -12 500.289 216.705  16
   2   2  12 601.439 290.106  10
   2   2  13 2802.29 461.203   2
  -2  -2 -13 4367.56 659.382  14
  -2  -2 -13 2661.50 461.349  16
   2   2  13 2944.84 534.102  10
  -2  -2 -14 3905.72 582.746  16
  -2  -2 -14 4705.89 721.940  14
   2   2  14 3795.31 637.588  10
  -2  -2 -15 4130.84 719.274  14
   2   2  15 3625.30 663.592  12
   2   2  16 787.152 350.813  12
   2   3 -19 184.006 243.179   5
   2   3 -19-164.537 205.915  16
   2   3 -18-26.2303 194.601   5
  -2  -3  18 37.7027 228.418   6
   2   3 -18 621.087 322.149  16
   2   3 -17 121.380 169.587   5
  -2  -3  17 4.70147 177.990   6
   2   3 -17 416.467 306.919  16
  -2  -3  17-46.6284 196.595  12
  -2  -3  16 424.079 332.955   6
  -2  -3  16 15.4546 145.174  12
   2   3 -16 777.457 319.638  16
  -2  -3  16 133.120 158.775   2
  -2  -3  15 4500.00 626.434   6
   2   3 -15 4337.52 539.626   3
  -2  -3  15 4435.35 583.486   2
   2   3 -15 4200.54 511.336  14
  -2  -3  15 3464.14 497.347  12
   2   3 -15 4437.03 598.913  16
  -2  -3  14 9631.16 798.942   2
   2   3 -14 8479.73 714.654   3
   2   3 -14 8878.02 805.810  16
  -2  -3  14 8244.68 727.020  12
  -2  -3  13 1643.74 334.635   2
   2   3 -13 1443.86 282.255   3
   2   3 -13 1208.75 313.010  16
  -2  -3  13 1715.42 306.756  12
  -2  -3  13 1604.97 285.954   9
   2   3 -12 65.9487 111.096   3
  -2  -3  12 171.300 161.401   2
   2   3 -12-66.7929 144.363  16
  -2  -3  12-164.544 142.786  12
  -2  -3  12-14.9552 116.370   9
   2   3 -11 243.648 137.465   3
  -2  -3  11 456.071 181.813   2
  -2  -3  11 338.159 141.796  12
   2   3 -11 2.15740 147.000  16
  -2  -3  11 389.906 161.254   9
   2   3 -10 3099.16 363.068   3
  -2  -3  10 3687.63 404.469   2
   2   3 -10 3250.20 378.426  16
  -2  -3  10 3505.77 367.493  12
  -2  -3  10 3686.72 345.845   9
  -2  -3   9 4540.73 424.716   6
   2   3  -9 3944.03 384.931   3
  -2  -3   9 4561.36 407.871   2
  -2  -3   9 3720.42 353.917  12
   2   3  -9 3695.82 381.220  16
  -2  -3   9 3977.03 337.230   9
  -2  -3   8 20316.0 884.779   6
   2   3  -8 21205.7 888.860   3
  -2  -3   8 21844.8 894.290   2
   2   3  -8 18812.7 854.912  16
  -2  -3   8 20029.6 806.637  12
  -2  -3   8 19509.7 775.262   9
  -2  -3   7 128587. 2924.88   6
  -2  -3   7 133766. 2943.75   2
   2   3  -7 129242. 2939.00   3
   2   3  -7 129847. 2927.31  16
  -2  -3   7 124092. 2807.46  12
  -2  -3   7 125591. 2809.89   9
  -2  -3   6 43578.3 1282.75   6
   2   3  -6 47266.4 1294.38   1
   2   3  -6 45356.5 1330.29   3
   2   3  -6 45660.7 1294.01  16
  -2  -3   6 47098.9 1259.96   9
   2   3  -5 4104.22 266.256   5
  -2  -3   5 4041.09 295.942   6
   2   3  -5 3941.78 286.218   1
   2   3  -5 3796.20 302.143   3
   2   3  -5 3810.44 278.653  16
  -2  -3   5 4014.80 287.822   9
   2   3  -4 17409.6 547.243   5
  -2  -3   4 16965.5 603.990   6
   2   3  -4 17739.2 622.942   1
   2   3  -4 18030.9 660.522   3
   2   3  -4 17100.8 586.018  16
  -2  -3   4 17796.7 628.614   9
  -2  -3   3 11523.7 440.246   6
  -2  -3   3 10920.3 472.066   4
   2   3  -3 11213.5 368.890   5
   2   3  -3 11727.8 478.982   3
  -2  -3   3 11370.3 284.692  14
   2   3  -3 11559.6 403.322  16
   2   3  -3 11352.1 484.306  11
   2   3  -3 10621.0 282.011  14
  -2  -3   2 32596.6 925.469   4
  -2  -3   2 33310.3 869.687   6
   2   3  -2 32688.7 746.044   5
   2   3  -2 33399.7 887.210   3
  -2  -3   2 32867.5 750.833  14
   2   3  -2 33087.9 930.850  11
  -2  -3   2 32242.1 750.773   7
  -2  -3   1 3444.41 226.490   6
  -2  -3   1 2954.84 229.809   4
   2   3  -1 3150.33 197.626   3
  -2  -3   1 2530.65 116.340  16
   2   3  -1 2723.34 224.880  11
  -2  -3   1 3138.16 196.063  14
   2   3  -1 2876.21 226.084  10
  -2  -3   1 2858.03 163.970   7
  -2  -3   0 267.091 64.8157   7
   2   3   0 196.699 56.2555   3
  -2  -3   0 126.072 68.8992   4
  -2  -3   0 229.879 98.1052  13
   2   3   0 107.845 54.9316  11
  -2  -3   0 217.234 38.8000  15
   2   3   0 301.577 99.3279  10
   2   3   1 2335.20 189.563   2
   2   3   1 1802.17 123.134   3
  -2  -3  -1 2001.73 214.464   4
   2   3   1 2393.77 230.301  11
  -2  -3  -1 2298.70 234.790  13
   2   3   1 1891.09 212.844  10
  -2  -3  -1 2165.93 192.568   7
  -2  -3  -2 26761.8 925.101   4
   2   3   2 28206.5 850.737   2
  -2  -3  -2 28972.0 963.945  13
   2   3   2 28661.4 962.221  10
  -2  -3  -2 29266.6 893.867   7
  -2  -3  -3 19745.7 774.820   4
   2   3   3 19376.3 687.354   2
  -2  -3  -3 18865.5 774.209  13
  -2  -3  -3 18970.4 728.182   7
   2   3   3 19481.0 790.708  10
   2   3   4 29666.5 974.264   2
  -2  -3  -4 30817.5 1084.04   4
   2   3   4 28981.9 1082.18  10
  -2  -3  -4 30374.5 1057.95   7
   2   3   5 623.429 149.054   2
  -2  -3  -5 346.105 140.535   4
  -2  -3  -5 519.966 166.802   7
   2   3   5 573.629 165.475  10
   2   3   6 3251.26 328.694   2
   2   3   6 2917.36 369.196  10
  -2  -3  -6 3954.06 397.325   7
   2   3   7 6153.23 482.131   2
  -2  -3  -7 6636.99 497.186  16
  -2  -3  -7 6597.15 556.067   7
   2   3   7 5488.72 513.820  10
   2   3   8 316.960 132.991   2
  -2  -3  -8 299.815 118.641  16
   2   3   8 570.861 177.195   9
   2   3   8 669.944 225.015  10
  -2  -3  -8 352.317 183.607   7
   2   3   9 3904.55 424.405   2
  -2  -3  -9 2911.03 381.148  16
  -2  -3  -9 3833.36 485.789   7
   2   3   9 3154.03 388.372   9
   2   3   9 3750.26 491.719  10
   2   3  10 13889.2 877.694   2
  -2  -3 -10 13768.9 897.287  16
  -2  -3 -10 14286.9 999.116   7
   2   3  10 12791.6 834.752   9
   2   3  10 16165.5 1069.80  10
   2   3  11 15385.8 982.069   2
  -2  -3 -11 17067.9 1220.62  14
  -2  -3 -11 15029.5 993.927  16
   2   3  11 16073.8 1141.81  10
  -2  -3 -12 1226.92 376.307  14
  -2  -3 -12 699.317 235.410  16
   2   3  12 1016.03 317.579  10
  -2  -3 -13 262.296 298.424  14
   2   3  13-2.12055 179.328  10
  -2  -3 -14 101.595 184.485  14
   2   3  14 364.636 360.223  10
   2   3  15 2078.12 535.787  12
  -2  -3 -15 2380.88 591.309  14
   2   3  15 2796.32 607.886  10
   2   4 -19 28.4569 220.172   5
  -2  -4  19-195.072 202.133   6
   2   4 -19-16.1533 201.153  16
  -2  -4  18-36.0970 267.979   6
   2   4 -18 579.953 320.453   5
   2   4 -18 250.257 217.540  16
  -2  -4  17 3690.13 634.745   6
   2   4 -17 5091.47 704.501   5
   2   4 -17 5233.05 742.191  16
  -2  -4  16 237.210 233.664   6
  -2  -4  16-19.6776 139.120  12
   2   4 -16 389.718 267.052  16
   2   4 -16 316.728 174.657   3
  -2  -4  16 491.719 281.125   2
  -2  -4  15 2081.19 427.435   6
   2   4 -15 1521.88 358.907  16
  -2  -4  15 2196.93 393.759  12
  -2  -4  15 2490.45 438.692   2
   2   4 -15 1994.08 387.151   3
  -2  -4  14 11003.0 913.105   6
  -2  -4  14 10350.2 849.309   2
   2   4 -14 11524.0 859.342   3
  -2  -4  14 9623.53 758.464  12
   2   4 -14 9830.19 854.931  16
  -2  -4  13 8336.48 741.656   6
  -2  -4  13 9600.03 769.069   2
   2   4 -13 8641.12 713.147   3
  -2  -4  13 8442.89 666.745  12
   2   4 -13 7658.24 703.162  16
  -2  -4  13 8194.87 591.605   9
  -2  -4  12 3119.47 446.990   6
   2   4 -12 3817.27 454.282   3
  -2  -4  12 4014.31 470.251   2
   2   4 -12 3606.48 451.956  16
  -2  -4  12 3377.70 397.881  12
  -2  -4  12 3492.63 361.698   9
  -2  -4  11 430.690 175.834   6
   2   4 -11 858.563 210.336   3
  -2  -4  11 482.212 187.836   2
  -2  -4  11 848.940 203.587  12
   2   4 -11 950.009 243.716  16
  -2  -4  11 691.660 157.015   9
  -2  -4  10 8570.42 631.657   6
   2   4 -10 9432.85 646.973   3
   2   4 -10 9689.26 642.411   1
  -2  -4  10 8988.39 629.857   2
  -2  -4  10 7631.30 531.839  12
   2   4 -10 9242.58 643.114  16
  -2  -4  10 8307.20 521.497   9
  -2  -4   9 931.310 212.255   6
   2   4  -9 907.696 200.036   1
  -2  -4   9 847.654 200.859   2
   2   4  -9 468.193 167.642   3
  -2  -4   9 914.639 166.067  12
   2   4  -9 720.774 185.459  16
  -2  -4   9 617.694 153.268   9
  -2  -4   8 912.798 204.557   6
  -2  -4   8 671.534 167.771   2
   2   4  -8 997.850 212.769   3
   2   4  -8 581.302 166.092  16
  -2  -4   8 1004.47 171.073   9
  -2  -4   7 4854.48 382.221   6
   2   4  -7 4555.54 383.474   3
  -2  -4   7 4715.14 377.796   2
   2   4  -7 4862.24 378.401  16
  -2  -4   7 4247.19 329.743   9
  -2  -4   6 18179.3 746.178   6
   2   4  -6 18126.4 660.635   5
   2   4  -6 19565.8 791.828   3
   2   4  -6 18903.8 731.853  16
  -2  -4   6 19007.8 712.717   9
  -2  -4   5 511.558 121.776   6
   2   4  -5 301.006 82.5519   5
   2   4  -5 476.610 114.827  16
   2   4  -5 304.170 125.664   3
   2   4  -5 504.698 119.664   1
  -2  -4   4-99.0587 88.0148   6
   2   4  -4-1.94104 48.0726   5
   2   4  -4-4.46196 64.1935  16
  -2  -4   4-13.9458 71.1450   4
   2   4  -4 45.0291 69.4179   1
   2   4  -4-49.1222 95.7557   3
  -2  -4   3 94065.5 2053.87   6
   2   4  -3 90556.8 1800.61   5
  -2  -4   3 93483.0 2103.12   4
   2   4  -3 93224.8 2071.23   3
  -2  -4   3 91969.0 1826.63  14
   2   4  -3 91019.9 1881.63  16
   2   4  -3 95061.5 2116.49  11
   2   4  -2 6638.20 234.673   5
  -2  -4   2 7568.61 381.390   6
  -2  -4   2 7735.33 404.273   4
   2   4  -2 6977.05 355.252   3
  -2  -4   2 7032.88 304.068  14
   2   4  -2 6315.35 371.728  11
  -2  -4   2 7061.24 245.390   7
  -2  -4   1 21668.1 768.517   4
  -2  -4   1 22895.2 748.343   6
   2   4  -1 22338.6 666.683   3
  -2  -4   1 21934.3 686.747  14
  -2  -4   1 22576.7 781.642  13
   2   4  -1 21608.1 760.814  11
  -2  -4   1 22462.9 589.960   7
   2   4  -1 23208.2 786.976  10
  -2  -4   0 17995.0 702.231   4
   2   4   0 17251.1 527.874   3
   2   4   0 17697.1 681.885  11
  -2  -4   0 18487.2 714.370  13
  -2  -4   0 18717.6 663.549  14
   2   4   0 17545.8 700.403  10
  -2  -4   0 18177.2 565.556   7
  -2  -4  -1 12659.3 598.221   4
   2   4   1 11107.4 359.596   3
   2   4   1 12557.7 486.027   2
   2   4   1 11882.5 565.048  11
  -2  -4  -1 11745.6 556.207  14
  -2  -4  -1 11833.4 582.372  13
   2   4   1 11559.1 573.501  10
  -2  -4  -1 11960.9 487.181   7
  -2  -4  -2 48275.1 1360.75   4
   2   4   2 45960.4 1163.78   2
  -2  -4  -2 46382.1 1364.56  13
  -2  -4  -2 47416.9 1237.35   7
   2   4   2 47966.2 1375.31  10
  -2  -4  -3 16158.9 752.521   4
   2   4   3 15664.1 629.218   2
  -2  -4  -3 16248.3 769.979  13
  -2  -4  -3 16261.9 568.310  16
  -2  -4  -3 16174.9 697.605   7
   2   4   3 16800.7 773.552  10
  -2  -4  -4 55257.1 1652.07   4
   2   4   4 52243.9 1448.98   2
  -2  -4  -4 53117.7 1386.51  16
  -2  -4  -4 54123.7 1575.60   7
   2   4   4 54532.0 1668.81  10
  -2  -4  -5 13523.1 749.560   4
   2   4   5 11227.8 590.135   2
  -2  -4  -5 11646.7 575.771  16
  -2  -4  -5 13207.6 710.059   7
   2   4   5 11373.9 705.696  10
   2   4   6 3800.30 356.397   2
  -2  -4  -6 3291.78 324.834  16
  -2  -4  -6 3261.20 380.270   7
   2   4   6 4466.45 452.008  10
   2   4   7 946.608 202.979   2
  -2  -4  -7 593.325 164.026  16
   2   4   7 673.963 221.084  10
  -2  -4  -7 1031.75 238.838   7
   2   4   8 52.7129 98.2224   2
  -2  -4  -8-2.75834 128.022  16
  -2  -4  -8 15.5878 135.002  14
  -2  -4  -8 112.219 136.562   7
   2   4   8-79.4198 130.017  10
   2   4   9 345.595 158.937   2
  -2  -4  -9 689.094 271.232  14
  -2  -4  -9 738.071 215.321  16
  -2  -4  -9 491.419 184.378   7
   2   4   9 420.000 182.947   9
   2   4   9 1159.33 327.088  10
   2   4  10-37.1972 127.003   2
  -2  -4 -10-92.9380 141.068  16
  -2  -4 -10 147.737 179.688  14
   2   4  10 216.103 203.334  10
   2   4  10 353.917 174.218   9
  -2  -4 -11 7957.04 840.613  14
   2   4  11 7582.17 811.937  10
  -2  -4 -12 1453.03 402.938  14
   2   4  12 1094.24 342.793  10
  -2  -4 -13 1893.77 494.067  14
   2   4  13 2490.75 534.624  10
  -2  -4 -14 2132.29 531.380  14
   2   4  14 3018.09 627.038  10
  -2  -5  19 351.476 255.537   6
   2   5 -19 1413.05 413.204   5
   2   5 -19 1187.42 403.945  16
   2   5 -18 1602.08 419.052   5
  -2  -5  18 937.958 354.493   6
   2   5 -18 937.384 381.202  16
   2   5 -17 187.942 178.752   5
  -2  -5  17 310.442 192.414   6
   2   5 -17 691.136 308.725  16
   2   5 -17 424.488 215.513   3
  -2  -5  16 263.696 248.563   6
   2   5 -16 357.621 247.286  16
   2   5 -16 119.717 150.532   3
  -2  -5  15 449.656 282.695   6
  -2  -5  15 544.421 213.831  12
   2   5 -15 87.8506 146.472  16
   2   5 -15 613.211 241.478   3
  -2  -5  15 416.078 204.603   2
  -2  -5  14 1819.31 400.226   6
  -2  -5  14 2245.43 420.647   2
   2   5 -14 1614.47 339.086   3
   2   5 -14 2403.82 443.067  16
  -2  -5  14 1414.14 291.779  12
  -2  -5  13 975.847 270.762   6
  -2  -5  13 807.351 265.575   2
   2   5 -13 604.979 214.352   3
  -2  -5  13 822.295 206.774  12
   2   5 -13 1321.70 303.819  16
  -2  -5  13 805.813 200.024   9
  -2  -5  12 2908.59 424.206   6
  -2  -5  12 3308.49 430.991   2
   2   5 -12 2451.78 378.833   3
  -2  -5  12 2380.05 329.210  12
   2   5 -12 3191.96 430.526  16
  -2  -5  12 3060.48 347.058   9
  -2  -5  11-41.1152 149.511   6
   2   5 -11 104.736 133.147   1
  -2  -5  11 115.558 115.646   2
   2   5 -11 18.7397 123.865   3
   2   5 -11-96.7353 154.947  16
  -2  -5  11 127.832 129.743  12
  -2  -5  11-85.8778 81.9763   9
  -2  -5  10 13010.8 792.568   6
   2   5 -10 13082.4 761.872   1
  -2  -5  10 12189.6 753.047   2
   2   5 -10 12427.1 772.410   3
   2   5 -10 13211.8 782.075  16
  -2  -5  10 11718.0 634.899   9
  -2  -5   9 15381.8 821.727   6
  -2  -5   9 15783.5 812.641   2
   2   5  -9 15747.1 834.772   3
   2   5  -9 16241.1 813.591   1
   2   5  -9 14292.6 774.776  16
  -2  -5   9 15414.4 701.533   9
  -2  -5   8 659.316 168.306   6
   2   5  -8 665.634 176.768   3
   2   5  -8 733.361 180.328   1
  -2  -5   8 648.460 178.746   2
   2   5  -8 1051.03 202.185  16
  -2  -5   8 515.398 135.238   9
  -2  -5   7 7337.48 497.999   6
   2   5  -7 8337.36 496.510  16
   2   5  -7 7616.41 514.792   3
  -2  -5   6 7570.61 462.486   4
  -2  -5   6 6896.88 451.183   6
   2   5  -6 7270.30 373.772   5
   2   5  -6 7263.32 434.257  16
   2   5  -6 7875.34 501.133   3
  -2  -5   5 29818.5 977.958   4
   2   5  -5 27387.0 768.056   5
  -2  -5   5 28265.1 960.612   6
   2   5  -5 29495.4 888.383  16
   2   5  -5 28593.7 992.973   3
  -2  -5   4 47072.5 1287.08   6
   2   5  -4 44878.4 1001.47   5
  -2  -5   4 46388.8 1301.84   4
   2   5  -4 45032.8 1300.84   3
   2   5  -4 44610.3 1311.00  11
   2   5  -4 46325.7 1140.62  16
   2   5  -4 45882.9 934.413  17
  -2  -5   4 45010.4 1040.38  14
   2   5  -3 65039.9 1287.36   5
  -2  -5   3 69127.1 1668.57   6
  -2  -5   3 65816.6 1680.12   4
   2   5  -3 70372.4 1657.55   3
   2   5  -3 68462.0 1702.45  11
   2   5  -3 68523.4 1415.23  16
  -2  -5   3 66912.4 1464.70  14
  -2  -5   3 63476.5 1279.49   7
  -2  -5   2 4124.10 322.261   4
  -2  -5   2 4430.07 327.600   6
   2   5  -2 4844.67 311.675   3
  -2  -5   2 4586.39 281.613  14
  -2  -5   2 4631.26 337.649  13
   2   5  -2 5001.41 352.805  11
  -2  -5   2 4484.64 177.907   7
  -2  -5   1 3392.75 293.465   6
  -2  -5   1 3194.30 289.130   4
   2   5  -1 3868.03 251.875   3
  -2  -5   1 3432.74 304.931  13
   2   5  -1 3674.39 305.721  11
  -2  -5   1 3295.45 257.724  14
   2   5  -1 3493.68 304.559  10
  -2  -5   1 3605.76 193.253   7
  -2  -5   0 1983.16 238.917   6
  -2  -5   0 1961.72 232.294   4
   2   5   0 1879.13 157.707   3
   2   5   0 1980.50 229.919  11
  -2  -5   0 1789.15 214.941  14
  -2  -5   0 1577.80 223.329  13
  -2  -5   0 1823.09 159.559   7
   2   5   0 1865.14 231.845  10
  -2  -5  -1 304.918 124.614   4
   2   5   1 127.729 72.5428   2
   2   5   1 216.716 54.3107   3
  -2  -5  -1 292.794 118.227  14
   2   5   1 69.3109 71.5440  11
  -2  -5  -1 396.612 131.790  13
  -2  -5  -1 213.811 79.5603   7
   2   5   1 73.6912 86.4848  10
  -2  -5  -2 1373.14 224.906   4
   2   5   2 1497.00 173.704   2
  -2  -5  -2 1669.66 227.036  14
  -2  -5  -2 1226.10 111.472  16
  -2  -5  -2 1371.91 228.665  13
   2   5   2 1256.72 217.745  10
  -2  -5  -2 1411.25 188.096   7
  -2  -5  -3 546.007 150.126   4
   2   5   3 633.134 134.903   2
  -2  -5  -3 566.893 94.1857  16
  -2  -5  -3 594.696 188.514  14
   2   5   3 464.783 164.160  10
  -2  -5  -3 599.151 138.219   7
  -2  -5  -4 20079.4 944.701   4
   2   5   4 18773.5 744.115   2
  -2  -5  -4 21173.7 987.428  14
  -2  -5  -4 19292.1 697.406  16
  -2  -5  -4 19456.1 861.915   7
   2   5   4 20303.6 953.792  10
  -2  -5  -5 12720.7 776.876   4
   2   5   5 11277.4 585.853   2
  -2  -5  -5 12472.3 792.542  14
  -2  -5  -5 10379.9 540.161  16
   2   5   5 10955.9 724.784  10
  -2  -5  -5 11467.9 683.227   7
   2   5   6 11515.3 630.999   2
  -2  -5  -6 13170.4 862.020  14
  -2  -5  -6 10422.2 593.245  16
  -2  -5  -6 10791.6 707.170   7
   2   5   6 12137.4 796.978  10
   2   5   7 6608.06 503.654   2
  -2  -5  -7 6407.01 491.251  16
  -2  -5  -7 7059.02 657.747  14
  -2  -5  -7 7107.97 611.344   7
   2   5   7 6745.80 632.534  10
   2   5   8 10990.9 691.062   2
  -2  -5  -8 11673.5 910.445  14
  -2  -5  -8 9960.99 668.300  16
  -2  -5  -8 11873.9 847.420   7
   2   5   8 12834.3 922.493  10
  -2  -5  -9 8286.21 814.516  14
   2   5   9 8003.18 775.973  10
   2   5   9 8014.02 700.524   9
  -2  -5 -10 5111.47 674.008  14
   2   5  10 4119.05 520.082   9
   2   5  10 5615.67 667.890  10
  -2  -5 -11 6115.97 784.294  14
   2   5  11 5251.33 679.926  10
  -2  -5 -12 771.450 374.348  14
   2   5  12 969.307 361.368  10
  -2  -5 -13 200.806 263.519  14
   2   5  13 958.154 369.958  10
   2   5  14 1640.92 451.112  10
   2   6 -19 348.099 278.016   5
  -2  -6  19-203.727 269.065   6
   2   6 -19-3.55450 202.293  16
  -2  -6  18 495.303 276.907   6
   2   6 -18 202.337 254.431   5
   2   6 -18 171.984 206.168  16
   2   6 -18 314.156 190.495   3
   2   6 -17 1202.61 358.503   5
  -2  -6  17 1408.76 394.279   6
   2   6 -17 842.180 311.304  16
   2   6 -17 996.718 320.969   3
  -2  -6  16 3243.59 568.802   6
   2   6 -16 3226.02 537.724  16
   2   6 -16 4260.73 592.861   3
  -2  -6  15 756.216 291.847   6
   2   6 -15 1239.85 352.705  16
  -2  -6  15 684.240 272.995   2
   2   6 -15 1229.73 312.552   3
  -2  -6  14 4022.66 562.735   6
   2   6 -14 4405.76 566.244  16
   2   6 -14 3733.83 514.979   3
  -2  -6  14 3410.45 490.561   2
  -2  -6  13 10778.5 856.784   6
   2   6 -13 9806.97 799.468  16
   2   6 -13 10610.4 829.031   3
  -2  -6  13 10151.4 799.462   2
  -2  -6  12 469.622 196.602   6
   2   6 -12 125.184 140.524  16
   2   6 -12 333.192 217.384   3
   2   6 -12 533.605 204.428   1
  -2  -6  12-50.7493 142.872   2
  -2  -6  11 428.279 174.785   6
   2   6 -11-58.0173 125.184  16
   2   6 -11 51.1538 129.037   1
  -2  -6  11 199.867 154.714   2
   2   6 -11 305.720 167.126   3
  -2  -6  10 14595.1 863.972   6
   2   6 -10 16629.1 896.289  16
  -2  -6  10 15630.5 873.946   2
   2   6 -10 17617.1 948.342   3
   2   6 -10 17550.8 912.559   1
  -2  -6   9 11293.4 706.224   6
   2   6  -9 11267.1 680.913  16
  -2  -6   9 11835.9 714.945   2
   2   6  -9 11133.5 716.300   3
   2   6  -9 12005.7 708.140   1
  -2  -6   8 22994.4 952.288   4
  -2  -6   8 24059.4 1019.17   6
   2   6  -8 23632.9 961.919  16
   2   6  -8 25201.1 1024.99   1
   2   6  -8 23849.1 1046.42   3
  -2  -6   7 382.195 151.164   6
   2   6  -7 385.360 105.239   5
   2   6  -7 226.954 98.5467  16
   2   6  -7 75.6033 94.8522   3
  -2  -6   7 336.596 127.164   4
   2   6  -7 516.931 154.119   1
  -2  -6   6 4485.18 380.585   6
  -2  -6   6 3968.19 349.643   4
   2   6  -6 4392.30 267.952   5
   2   6  -6 4585.23 339.675  16
   2   6  -6 3796.94 359.988   3
   2   6  -5 1176.17 113.051   5
  -2  -6   5 1146.35 195.291   6
   2   6  -5 1149.12 204.362   3
  -2  -6   5 1215.26 196.999   4
  -2  -6   5 1145.93 127.730  14
   2   6  -5 958.808 148.058  16
   2   6  -4 2179.72 113.123   5
  -2  -6   4 2149.47 245.207   6
   2   6  -4 2190.43 252.536   3
  -2  -6   4 2427.74 258.252   4
  -2  -6   4 2113.52 178.111  14
   2   6  -4 2128.97 140.686  17
   2   6  -4 2110.00 183.595  16
   2   6  -4 2393.35 265.541  11
  -2  -6   3 20706.7 805.771   6
  -2  -6   3 21625.7 830.451   4
   2   6  -3 20605.6 765.349   3
  -2  -6   3 20594.4 674.348  14
   2   6  -3 20580.8 807.464  11
   2   6  -3 18648.0 543.631  16
  -2  -6   3 20110.3 779.474  13
  -2  -6   2 7091.56 460.683   4
  -2  -6   2 7169.33 453.513   6
   2   6  -2 7279.32 402.929   3
   2   6  -2 7524.77 459.657  11
  -2  -6   2 6774.80 443.791  13
  -2  -6   2 7584.24 400.289  14
   2   6  -2 7759.46 475.782  10
  -2  -6   2 6907.70 217.566   7
  -2  -6   1 1625.78 226.527   6
   2   6  -1 825.301 125.910   3
  -2  -6   1 1363.63 212.616   4
  -2  -6   1 1238.94 171.098  14
  -2  -6   1 1271.28 204.966  13
   2   6  -1 1094.97 180.120  11
  -2  -6   1 1249.80 110.782   7
   2   6  -1 1459.81 206.745  10
   2   6   0 1359.53 145.867   3
  -2  -6   0 1382.09 218.683   4
   2   6   0 1823.17 238.723  11
  -2  -6   0 1192.28 190.239  14
  -2  -6   0 1219.12 217.529  13
   2   6   0 1523.08 221.752  10
  -2  -6   0 1703.31 160.616   7
  -2  -6  -1 4628.88 405.803   4
   2   6   1 3482.78 198.091   3
   2   6   1 3367.71 251.344   2
  -2  -6  -1 3759.56 356.486  14
   2   6   1 2919.48 310.316  11
  -2  -6  -1 3829.03 368.125  13
   2   6   1 3961.22 373.880  10
  -2  -6  -1 3609.82 266.612   7
  -2  -6  -2 42030.2 1413.11   4
   2   6   2 38453.1 1095.45   2
  -2  -6  -2 40415.1 1408.41  13
  -2  -6  -2 39937.7 1369.58  14
  -2  -6  -2 41355.6 1213.14   7
   2   6   2 39000.5 1382.00  10
  -2  -6  -3 4043.82 412.403   4
   2   6   3 4099.48 302.151   2
  -2  -6  -3 4183.31 425.808  14
  -2  -6  -3 3847.77 232.465  16
  -2  -6  -3 4226.82 360.892   7
   2   6   3 4392.60 427.379  10
  -2  -6  -4 32428.3 1308.65   4
   2   6   4 29585.3 998.042   2
  -2  -6  -4 32497.4 1329.75  14
  -2  -6  -4 29572.0 911.448  16
   2   6   4 32210.2 1308.94  10
  -2  -6  -4 34053.4 1204.81   7
  -2  -6  -5 5157.51 515.396   4
   2   6   5 4275.22 351.750   2
  -2  -6  -5 5149.45 526.381  14
  -2  -6  -5 4012.81 321.070  16
   2   6   5 4479.74 471.269  10
  -2  -6  -5 4631.25 439.542   7
   2   6   6 7710.68 507.539   2
  -2  -6  -6 8809.88 736.491  14
  -2  -6  -6 6950.46 581.609   7
   2   6   6 8567.71 701.850  10
  -2  -6  -7 2356.01 414.818  14
   2   6   7 2426.03 387.293  10
  -2  -6  -8 1997.24 402.329  14
   2   6   8 1868.50 384.934  10
  -2  -6  -9 2666.32 488.082  14
   2   6   9 2321.46 449.003  10
   2   6   9 2135.95 396.471   9
  -2  -6 -10 2507.51 509.123  14
   2   6  10 3031.29 531.635  10
   2   6  10 2828.09 471.419   9
  -2  -6 -11 229.863 194.898  14
   2   6  11 112.466 185.280  10
  -2  -6 -12 186.788 214.826  14
   2   6  12 142.490 192.854  10
  -2  -6 -13 479.841 278.226  14
   2   6  13 152.448 264.044  10
   2   7 -19 2747.84 549.960   5
  -2  -7  19 3337.63 649.127   6
   2   7 -19 2496.27 587.714  16
   2   7 -18 6097.70 772.041   5
  -2  -7  18 6872.71 898.058   6
   2   7 -18 6921.71 894.843  16
   2   7 -18 5026.29 717.489   3
   2   7 -17 687.188 271.760   5
  -2  -7  17 562.429 309.819   6
   2   7 -17 583.039 339.361  16
   2   7 -17 330.566 237.843   3
   2   7 -16 252.313 164.636   5
  -2  -7  16 68.6165 172.187   6
   2   7 -16 67.9716 151.061  16
   2   7 -16 200.381 199.661   3
  -2  -7  15 508.715 254.057   6
   2   7 -15 317.064 177.621   3
  -2  -7  14 642.917 270.029   6
   2   7 -14 644.204 268.511  16
  -2  -7  14 527.980 227.596   2
   2   7 -14 421.954 240.740   3
  -2  -7  13 2770.70 445.649   6
   2   7 -13 3003.71 457.449  16
   2   7 -13 3087.82 447.451   3
   2   7 -13 2665.91 413.743   1
  -2  -7  13 2239.26 396.464   2
  -2  -7  12 447.409 206.305   6
   2   7 -12 706.253 214.832  16
   2   7 -12 555.149 217.395   3
  -2  -7  12 890.210 246.033   2
   2   7 -12 810.423 240.293   1
  -2  -7  11 1541.45 308.553   6
   2   7 -11 887.078 242.828  16
   2   7 -11 1077.93 259.929   3
  -2  -7  11 1928.45 336.570   2
   2   7 -11 2342.71 364.582   1
  -2  -7  10 4603.59 484.212   6
   2   7 -10 4637.17 460.966  16
   2   7 -10 6042.60 536.199   1
   2   7 -10 4889.54 515.035   3
  -2  -7   9 10367.0 644.269   4
  -2  -7   9 10736.4 705.706   6
   2   7  -9 10808.8 669.743  16
   2   7  -9 11192.0 742.809   3
   2   7  -9 12307.3 737.378   1
  -2  -7   8 4133.18 387.702   4
   2   7  -8 4524.16 331.477   5
  -2  -7   8 4964.76 451.433   6
   2   7  -8 4419.72 395.064  16
   2   7  -8 4469.59 437.809   3
   2   7  -8 3977.52 407.474   1
   2   7  -7 5109.16 314.553   5
  -2  -7   7 5076.61 409.174   4
  -2  -7   7 5453.85 455.091   6
   2   7  -7 5523.52 403.703  16
   2   7  -7 4959.55 432.416   1
   2   7  -7 5106.62 456.121   3
  -2  -7   6 13956.2 724.856   6
  -2  -7   6 14546.7 715.503   4
   2   7  -6 14418.1 498.402   5
   2   7  -6 16046.5 779.792   1
   2   7  -6 14999.4 765.909   3
   2   7  -6 16087.7 665.735  16
  -2  -7   5 12039.2 639.341   6
   2   7  -5 11615.2 335.832   5
  -2  -7   5 13631.6 665.555   4
   2   7  -5 13592.0 678.166   3
   2   7  -5 11967.8 403.024  17
   2   7  -5 13129.4 678.787  11
   2   7  -5 13072.6 529.778  16
  -2  -7   5 12407.7 491.345  14
  -2  -7   4 3478.06 340.617   6
  -2  -7   4 3526.11 336.539   4
  -2  -7   4 3508.77 264.284  14
   2   7  -4 3858.70 347.095  11
   2   7  -4 3614.38 234.701  16
  -2  -7   4 3573.72 321.640  13
   2   7  -4 3720.13 341.189   3
  -2  -7   3 6616.28 464.087   6
  -2  -7   3 6237.57 453.171   4
   2   7  -3 6156.85 413.515   3
  -2  -7   3 5996.10 365.703  14
   2   7  -3 6607.78 452.272  11
   2   7  -3 5882.00 247.404  16
  -2  -7   3 6126.19 427.594  13
  -2  -7   2 39995.5 1312.77   6
  -2  -7   2 42580.9 1357.57   4
   2   7  -2 40478.0 1187.53   3
   2   7  -2 39097.0 1278.55  11
  -2  -7   2 40646.7 1200.29  14
  -2  -7   2 40090.8 1303.43  13
   2   7  -2 38249.9 1311.33  10
  -2  -7   1 35251.0 1247.98   4
  -2  -7   1 35643.8 1239.67   6
   2   7  -1 34389.2 1017.15   3
  -2  -7   1 35384.9 1148.09  14
  -2  -7   1 34253.2 1230.93  13
   2   7  -1 34951.1 1189.89  11
   2   7  -1 36374.7 1251.32  10
  -2  -7   0 4213.88 398.451   4
   2   7   0 3438.38 241.844   3
  -2  -7   0 4031.56 364.910  14
   2   7   0 3331.27 332.520  11
  -2  -7   0 3552.54 362.741  13
  -2  -7   0 3549.31 242.487   7
   2   7   0 3790.13 371.967  10
  -2  -7  -1 13581.4 756.970   4
   2   7   1 11974.1 431.076   3
   2   7   1 12388.7 524.331   2
  -2  -7  -1 14719.5 752.598  14
   2   7   1 13826.2 717.188  11
  -2  -7  -1 14266.8 786.352  13
  -2  -7  -1 12773.5 555.012   7
   2   7   1 13566.1 754.069  10
  -2  -7  -2 2376.16 337.538   4
   2   7   2 1938.17 199.917   2
  -2  -7  -2 2386.77 314.649  14
  -2  -7  -2 2249.70 239.181   7
   2   7   2 2295.16 328.159  10
  -2  -7  -3 2597.76 355.369   4
   2   7   3 2176.77 223.602   2
  -2  -7  -3 2559.50 352.852  14
  -2  -7  -3 3033.25 310.134   7
   2   7   3 2773.81 365.735  10
  -2  -7  -4 5227.72 523.942   4
   2   7   4 3875.22 313.190   2
  -2  -7  -4 4315.75 485.032  14
   2   7   4 4476.69 488.845  10
  -2  -7  -5 2451.66 389.040   4
  -2  -7  -5 1748.10 337.523  14
   2   7   5 2257.75 360.028  10
  -2  -7  -6 2279.56 407.850  14
   2   7   6 1808.64 356.168  10
  -2  -7  -7 1199.71 350.753  14
   2   7   7 626.875 204.364  10
  -2  -7  -8-155.245 214.280  14
   2   7   8 343.885 235.026  10
  -2  -7  -9 151.680 200.740  14
   2   7   9-20.4249 136.400   9
   2   7   9-59.8051 158.126  10
  -2  -7 -10 46.8485 174.834  14
   2   7  10-46.9244 184.821  10
   2   7  10-195.012 213.915   9
  -2  -7 -11 5550.25 798.651  14
   2   7  11 4161.04 655.411  10
  -2  -7 -12 1452.41 417.764  14
   2   7  12 1779.01 476.509  10
   2   8 -19 4400.92 699.918   5
  -2  -8  19 6294.91 905.560   6
   2   8 -19 5560.68 835.881  16
   2   8 -19 4228.60 691.484   3
   2   8 -18 613.224 271.411   5
  -2  -8  18 989.737 391.030   6
   2   8 -18 747.359 324.479  16
   2   8 -18 285.286 236.872   3
  -2  -8  17 2119.90 514.598   6
   2   8 -17 929.064 295.726   5
   2   8 -17 1628.36 410.873  16
   2   8 -17 1597.00 431.305   3
   2   8 -16 489.899 206.358   5
  -2  -8  16 944.365 332.499   6
   2   8 -16 1228.60 376.616  16
   2   8 -16 1626.21 416.596   3
   2   8 -15 3464.04 493.121   5
  -2  -8  15 4243.59 608.910   6
   2   8 -15 4012.88 568.060  16
   2   8 -15 3778.66 567.309   3
  -2  -8  14 178.146 153.052   6
   2   8 -14 451.603 224.226  16
   2   8 -14 47.2174 142.246   1
   2   8 -14 274.359 216.174   3
  -2  -8  13 896.819 290.585   6
   2   8 -13 1202.20 302.454  16
   2   8 -13 1057.51 298.112   3
   2   8 -13 884.218 270.203   1
  -2  -8  12 14176.4 870.844   4
  -2  -8  12 15837.6 1017.60   6
   2   8 -12 14759.2 946.355  16
   2   8 -12 15667.4 1019.11   3
   2   8 -12 15516.5 971.447   1
  -2  -8  11 19618.4 1001.94   4
  -2  -8  11 21261.8 1136.05   6
   2   8 -11 22187.7 1111.06  16
   2   8 -11 21674.4 1113.53   1
   2   8 -11 20569.6 1140.74   3
  -2  -8  10 4548.91 452.478   4
  -2  -8  10 4806.79 504.371   6
   2   8 -10 4359.89 383.725   5
   2   8 -10 4500.33 449.534  16
   2   8 -10 4876.29 526.158   3
   2   8 -10 5540.52 528.568   1
   2   8  -9 15361.8 679.698   5
  -2  -8   9 15234.1 811.493   4
  -2  -8   9 14225.7 844.936   6
   2   8  -9 15532.7 816.864  16
   2   8  -9 14270.1 867.948   3
   2   8  -9 14665.4 848.386   1
   2   8  -8 59327.6 1541.35   5
  -2  -8   8 61282.4 1923.89   6
  -2  -8   8 62916.1 1860.82   4
   2   8  -8 62169.8 1799.36  16
   2   8  -8 67533.3 1989.85   1
   2   8  -8 60795.0 1964.02   3
   2   8  -7 2143.39 185.286   5
  -2  -8   7 2190.42 308.547   6
   2   8  -7 2235.58 255.192  16
  -2  -8   7 2270.79 294.693   4
   2   8  -7 2576.77 345.725   3
   2   8  -7 2026.89 292.793   1
   2   8  -6 14450.6 440.254   5
  -2  -8   6 16784.3 801.943   4
  -2  -8   6 17109.8 839.413   6
  -2  -8   6 15289.8 610.544  14
   2   8  -6 15978.9 671.853  16
  -2  -8   6 17186.0 734.628  13
   2   8  -6 16008.4 825.591  11
   2   8  -6 16627.1 833.490   1
   2   8  -6 15745.9 817.679   3
  -2  -8   5 6443.20 493.572   6
  -2  -8   5 7180.44 510.497   4
   2   8  -5 6023.78 478.198  11
   2   8  -5 6618.52 369.495  16
  -2  -8   5 6504.45 451.448  13
   2   8  -5 6256.14 314.183  17
  -2  -8   5 6304.43 376.302  14
   2   8  -5 6238.65 478.727   3
  -2  -8   4 11421.2 655.961   6
  -2  -8   4 9682.27 602.034   4
   2   8  -4 9669.50 401.473  16
  -2  -8   4 10234.4 588.056  13
  -2  -8   4 9933.38 503.403  14
   2   8  -4 10472.6 615.855  11
   2   8  -4 10875.3 612.908   3
  -2  -8   3 5507.39 456.030   6
  -2  -8   3 5292.34 441.330   4
   2   8  -3 5357.16 400.959   3
  -2  -8   3 5170.34 370.705  14
   2   8  -3 5654.99 439.234  11
   2   8  -3 4730.82 204.128  16
  -2  -8   3 5103.18 427.068  13
  -2  -8   2 85.0941 99.6063   6
   2   8  -2 59.2289 71.5088   3
  -2  -8   2-72.9233 136.021   4
   2   8  -2 130.517 104.426  11
  -2  -8   2 219.997 110.986  13
  -2  -8   2-32.0328 76.8591  14
   2   8  -2 94.9942 109.800  10
  -2  -8   1 2082.72 134.654   5
  -2  -8   1 2910.87 339.338   6
  -2  -8   1 2236.22 313.488   4
   2   8  -1 2375.29 236.900   3
   2   8  -1 2826.52 322.285  11
  -2  -8   1 2595.89 293.733  14
  -2  -8   1 2874.45 336.477  13
   2   8  -1 2042.75 289.756  10
  -2  -8   0 17854.0 899.286   4
   2   8   0 16565.9 618.049   3
  -2  -8   0 16459.7 818.258  14
  -2  -8   0 16719.7 875.574  13
   2   8   0 18546.0 853.922  11
   2   8   0 15948.3 856.830  10
  -2  -8  -1 25646.4 1129.90   4
   2   8   1 23134.2 774.365   2
   2   8   1 22210.6 670.597   3
  -2  -8  -1 27583.0 1122.55  14
   2   8   1 24990.1 1056.58  11
   2   8   1 24087.0 1094.89  10
  -2  -8  -2 10141.1 713.126   4
   2   8   2 8357.57 431.315   2
  -2  -8  -2 8259.74 621.149  14
   2   8   2 10506.0 723.569  10
  -2  -8  -3 10228.8 741.132   4
  -2  -8  -3 10066.3 731.589  14
   2   8   3 9156.11 713.777  10
  -2  -8  -4 102.718 125.045   4
  -2  -8  -4-168.389 129.395  14
   2   8   4-61.3519 151.404  10
  -2  -8  -5 781.759 253.997   4
  -2  -8  -5 1085.09 296.867  14
   2   8   5 329.261 173.862  10
  -2  -8  -6 3697.63 534.059  14
   2   8   6 3744.15 518.782  10
  -2  -8  -7 823.410 291.483  14
   2   8   7 868.292 291.817  10
  -2  -8  -8 5330.71 688.335  14
   2   8   8 4547.06 622.751  10
  -2  -8  -9 10466.3 1030.19  14
   2   8   9 8787.92 866.286   9
   2   8   9 8435.84 887.221  10
  -2  -8 -10 1631.00 458.607  14
   2   8  10 993.801 301.908   9
   2   8  10 1576.15 432.683  10
  -2  -8 -11 2269.44 547.083  14
   2   8  11 2280.19 495.619  10
  -2  -8 -12 2333.10 524.749   5
   2   8  12 3163.61 631.514  10
  -2  -9  19 1736.28 548.557   6
   2   9 -19 874.630 363.616  16
   2   9 -19 1264.94 396.722   3
   2   9 -18 5403.31 716.330   5
  -2  -9  18 6569.06 872.156   6
   2   9 -18 7127.71 896.089  16
   2   9 -18 5603.24 780.038   3
   2   9 -17 2885.15 500.652   5
  -2  -9  17 2109.39 500.718   6
   2   9 -17 3181.73 574.435  16
   2   9 -17 2678.40 539.296   3
  -2  -9  16 851.062 309.772   6
   2   9 -16 438.650 210.662   5
   2   9 -16 1066.26 353.346  16
   2   9 -16 268.931 159.901   3
   2   9 -15 3619.05 488.994   5
  -2  -9  15 3200.53 555.202   6
   2   9 -15 3059.19 515.235  16
   2   9 -15 3475.43 557.498   3
   2   9 -15 2315.90 446.233   1
   2   9 -14 1367.04 294.884   5
  -2  -9  14 2423.02 446.454   6
   2   9 -14 1612.29 370.855  16
   2   9 -14 1476.25 345.471   1
   2   9 -14 2052.58 408.650   3
  -2  -9  14 915.716 243.772   4
   2   9 -13 184.741 123.102   5
  -2  -9  13 356.812 200.767   6
   2   9 -13 49.3313 125.682  16
   2   9 -13 53.9038 160.080   1
   2   9 -13 233.302 196.769   3
  -2  -9  13 306.906 157.643   4
  -2  -9  12 13061.2 847.627   4
   2   9 -12 14047.5 804.111   5
  -2  -9  12 13647.9 962.229   6
   2   9 -12 14362.7 938.712  16
   2   9 -12 15566.8 1041.92   3
   2   9 -12 13909.0 935.660   1
  -2  -9  11 24138.4 1150.35   4
  -2  -9  11 26027.5 1302.79   6
   2   9 -11 24197.9 1031.50   5
   2   9 -11 25561.9 1216.40  16
   2   9 -11 27021.2 1356.49   3
   2   9 -11 27367.1 1303.32   1
   2   9 -10 799.677 167.434   5
  -2  -9  10 588.970 210.691   6
   2   9 -10 480.921 166.265  16
   2   9 -10 532.887 197.192   3
  -2  -9  10 511.727 174.923   4
   2   9 -10 300.977 178.404   1
  -2  -9   9 6522.83 534.837   4
   2   9  -9 5432.43 372.455   5
  -2  -9   9 5995.11 558.572   6
   2   9  -9 5791.21 491.815  16
   2   9  -9 6021.05 575.942   3
   2   9  -9 5917.74 543.625   1
  -2  -9   8 1142.18 230.154   6
   2   9  -8 1432.61 166.407   5
   2   9  -8 1336.60 274.755   1
   2   9  -8 1639.67 293.357   3
  -2  -9   8 1400.68 262.627   4
   2   9  -8 1602.43 248.569  16
  -2  -9   8 1262.46 207.634  13
   2   9  -7 171.142 47.4125   5
  -2  -9   7 305.103 160.013   6
   2   9  -7 108.588 154.845   1
   2   9  -7 54.3678 110.866   3
  -2  -9   7 272.068 140.696   4
  -2  -9   7 69.4570 73.8635  13
   2   9  -7 372.846 125.853  16
   2   9  -7 74.0971 116.060  11
  -2  -9   6 25854.2 1073.06   4
  -2  -9   6 24551.7 1090.41   6
   2   9  -6 24678.2 1098.37   1
   2   9  -6 25674.6 1106.73   3
   2   9  -6 23562.4 740.628  17
   2   9  -6 25107.1 1094.20  11
  -2  -9   6 24495.4 868.766  14
   2   9  -6 24244.9 866.191  16
  -2  -9   6 24552.6 974.758  13
  -2  -9   5 402.297 158.436   6
   2   9  -5 85.4797 128.592   3
  -2  -9   5 220.489 125.669   4
  -2  -9   5 221.488 99.5842  14
  -2  -9   5 335.449 128.500  13
   2   9  -5 140.873 65.5614  17
   2   9  -5 154.255 71.7918  16
   2   9  -5 289.115 140.237  11
  -2  -9   4 29217.1 1196.69   6
  -2  -9   4 31358.3 1210.79   4
   2   9  -4 29670.8 1139.74   3
[truncated: 54,404,079 more chars]
